# Supplementary material for: The Korean Speech Recognition Sentences: A Large Corpus for Evaluating Semantic Context and Language Experience in Speech Perception
Source: J Speech Lang Hear Res. 2023 Sep 6;66(9):3399–412. doi: 10.1044/2023_JSLHR-23-00137 (PMC10558151; doi:10.1044/2023_JSLHR-23-00137)
Supplement: Supplemental Material S1 [file JSLHR-66-3399-s001.xlsx]

## Sheet: predictable
Supplemental material, Song et al., “The Korean Speech Recognition Sentences: A Large Corpus for Evaluating Semantic Context and Language Experience in Speech Perception,” JSLHR, https://doi.org/10.1044/2023_JSLHR-23-00137
Supplemental Material S1. Full list of sentences.
Predictable
Sentence Code	Sentence	Frame content word	Final word syllable count	Complete sentence syllable count	Cloze probability for native listeners (%)	Cloze probability for non-native listeners (%)	High-frequency phone counts	MRR	List
A002	상인들이 시장에서 야채를 판다	3	2	13	90	90	5	0.5	1
A003	영하의 날씨에 강이 얼었다	3	3	11	90	100	1	0	9
A006	한밤 중에 전화벨이 울렸다	3	3	11	100	100	4	1	10
A007	나는 시간 날 때 소설책을 읽는다	4	3	13	100	80	4	1	1
A008	아이들이 축구를 하다가 창문을 깼다	4	2	15	90	90	3	0.333333	6
A009	그 사람은 몸에 향수를 많이 뿌린다	4	3	14	100	90	3	1	10
A010	나는 기차를 놓쳐서 약속에 늦었다	3	3	14	90	90	6	0.5	9
A011	우리 팀이 노력 끝에 경기를 이겼다	4	3	14	90	90	0	1	7
A012	사장님이 잠깐 자리를 비우셨다	3	4	13	100	90	5	1	6
A014	천사가 갑자기 눈 앞에 나타났다	4	4	13	100	90	3	1	2
A015	요즘 아이들은 학원을 많이 다닌다	4	3	14	100	100	2	1	10
A016	우리는 길을 못 찾아 한참을 헤맸다	3	3	14	100	70	6	1	12
A017	도둑이 가게에서 빵을 훔쳤다	3	3	12	100	100	3	1	6
A018	언니는 운동으로 스트레스를 풀었다	3	0	15	70	100	2	1	6
A019	책이 많아 가방이 무겁다	3	3	10	90	90	1	1	5
A020	가을 하늘이 구름 하나 없이 맑다	5	2	13	90	80	3	1	10
A021	시험 날짜가 점점 다가온다	3	4	11	100	90	4	1	10
A022	열심히 노력하면 꿈은 이루어진다	3	5	14	100	90	3	1	8
A023	그 택시 기사는 가끔 졸면서 운전한다	4	4	15	100	80	5	1	5
A024	이 돈이면 먹고 살기에 충분하다	3	4	13	100	80	2	1	7
A025	거북이는 동작이 느리다	2	3	10	100	90	1	0.333333	7
A026	그는 중요한 단어에 밑줄을 그었다	3	3	14	80	70	2	0.5	7
A027	외국에 가니 영어 실력이 금방 늘었다	5	3	15	100	80	1	1	6
A029	아이들이 착해서 부모님 말씀을 잘 듣는다	5	3	17	90	90	4	1	12
A030	식물은 햇빛이 있어야 잘 자란다	4	3	13	70	70	6	1	4
A031	나는 시험 시작 전에 휴대폰을 껐다	4	2	14	90	80	5	1	12
A032	밤새 내리던 비가 드디어 그쳤다	4	3	13	100	90	2	1	7
A033	작업을 끝내는데 시간이 오래 걸린다	4	3	15	100	100	2	1	6
A034	부부가 아기의 방을 예쁘게 꾸몄다	4	3	14	90	70	0	1	4
A035	그가 잠을 자려고 침대에 누웠다	3	3	13	100	100	3	1	8
A036	우리는 천천히 횡단보도를 건넜다	2	3	14	90	100	3	1	10
A037	영어로 말하니 무슨 말인지 모르겠다	4	4	15	100	90	2	0.5	3
A038	어머니는 자식이 그리워 슬프게 울었다	4	3	16	100	80	3	1	4
A039	나는 과제를 끝내느라 밤을 새웠다	3	3	14	90	100	2	1	2
A040	그가 건강 문제로 결국 일을 그만두었다	4	5	16	80	80	1	1	6
A041	아이가 돌에 걸려 넘어졌다	3	4	11	100	80	1	1	5
A042	그가 베란다에서 담배를 피운다	2	3	13	100	90	1	1	3
A043	나는 교수님의 설명을 겨우 이해했다	3	4	15	90	80	2	1	1
A044	나는 점심 약속을 깜빡 잊어버렸다	3	5	14	100	80	4	1	9
A046	공연을 보기 위해 사람들이 줄을 섰다	4	2	15	100	100	3	1	2
A047	아이가 새로운 환경에 빠르게 적응했다	4	4	16	100	90	3	1	11
A048	그 선수는 달리기가 아주 빠르다	3	3	13	100	80	3	1	3
A050	그는 면접 때 신을 구두를 새로 샀다	4	0	14	80	80	4	1	2
A052	나는 밤에 모기에게 얼굴을 물렸다	3	3	14	100	90	0	1	11
A053	볼륨을 높였더니 소리가 잘 들린다	4	3	14	70	100	2	1	12
A054	산이 온통 흰눈으로 덮였다	4	3	11	80	90	2	1	12
A055	그 사람은 예의가 바르고 인상이 좋다	4	2	15	100	100	3	1	5
A056	군인들이 도로에 쌓인 눈을 치웠다	4	3	14	90	70	2	1	8
A057	그녀는 오는 길에 친구 집에 잠시 들렀다	5	3	16	100	80	4	1	1
A058	그는 거짓말로 많은 사람들을 속였다	3	3	15	90	80	3	1	6
A059	아버지가 고장난 문을 고치셨다	3	4	13	100	90	4	0.333333	3
A060	집에서 키우던 닭이 병으로 죽었다	4	3	14	100	90	3	1	7
A061	우리는 산 정상까지 올라갔다 다시 내려왔다	4	4	18	90	90	5	1	4
A064	나는 요가로 살을 많이 뺐다	3	2	11	100	90	1	1	9
A065	그는 장사를 하러 전국을 돌아다닌다	3	5	15	70	70	4	1	12
A067	날이 따뜻해서 눈이 다 녹았다	4	3	12	100	100	1	1	4
A068	새 집 거실은 운동장처럼 넓다	4	2	12	100	80	5	1	10
A069	그가 버스를 삼십분이나 기다렸다	3	4	14	90	80	3	0.5	10
A070	엄마가 직접 김치를 담그신다	3	4	12	100	80	4	1	4
A072	우리는 박물관 앞에서 사진을 찍었다	3	3	15	100	90	4	1	3
A073	여행 날짜가 친구의 결혼식과 겹쳤다	4	3	15	100	70	4	1	5
A074	안개가 끼어서 앞이 잘 안 보인다	4	3	13	100	100	2	1	7
A075	의사는 손을 깨끗이 씻는다	3	3	11	100	100	4	1	12
A076	동네에 새 유치원이 문을 열었다	4	3	13	100	100	2	1	3
A077	나는 통화 버튼을 눌렀다	2	3	10	100	100	1	1	8
A078	좋은 정치인은 약속을 잘 지킨다	4	3	13	100	100	6	1	8
A079	회사원들은 주로 정장을 입는다	3	3	13	100	100	5	1	12
A080	화가 난 개가 사람을 물었다	4	3	11	100	100	2	0.333333	5
A082	친구가 사업 성공으로 돈을 많이 벌었다	5	3	16	100	70	3	1	12
A083	아버지는 매일 밤 대문을 꼭 잠그신다	5	4	15	90	70	3	0.5	3
A084	그 소년은 일년 사이에 키가 많이 컸다	6	2	15	70	80	2	1	4
A085	이 지역은 인삼으로 유명하다	2	4	12	100	80	2	1	10
A086	나는 천원짜리를 동전으로 바꾸었다	4	4	15	100	80	3	1	4
A087	그가 어두운 방에 불을 켰다	3	2	11	100	90	0	1	11
A088	그 사람은 교통 사고로 병원에 입원했다	3	4	16	100	100	2	0.2	12
A089	비가 오고 바람이 세게 불었다	4	3	12	100	80	1	1	8
A091	나는 잠을 못 자서 수업 중에 졸았다	3	3	14	100	90	7	1	5
A092	어린이에게 안전 교육은 매우 중요하다	4	4	16	90	100	2	1	10
A093	닭 울음 소리가 일찍부터 잠을 깨웠다	5	3	15	90	70	3	1	6
A094	겉은 딱딱하지만 속은 부드럽다	3	4	13	90	80	2	1	3
A095	나는 나무 뒤에 몸을 숨겼다	3	3	11	100	80	1	1	4
A097	그 청년은 성실하고 예의가 바르다	3	3	14	100	80	3	1	1
A101	한국 여름 날씨는 습하고 덥다	4	2	12	100	100	3	1	11
A102	신랑 신부가 성당에서 결혼했다	3	4	13	90	90	4	0	7
A103	요즘 대학에는 학생들의 국적이 다양하다	4	4	17	100	90	5	1	6
A104	기차가 십분 후에 역에 도착한다	5	4	13	80	90	4	1	11
A105	아빠가 맥주 한잔에 벌써 취하셨다	4	4	14	100	90	6	0.5	2
A106	지겨운 시험 기간이 드디어 끝났다	4	3	14	90	90	2	1	1
A107	남자가 바닥에 침을 뱉었다	3	3	11	90	90	2	0.5	8
A109	그 남녀는 성격 차이로 결국 헤어졌다	4	4	15	90	88.8889	4	1	1
A110	학생들이 미술시간에 그림을 그린다	4	3	15	100	100	4	1	12
A111	교수님은 대학에서 한국어를 가르치신다	3	5	17	100	100	5	0.5	10
A112	그는 문을 세게 닫았다	2	3	9	100	77.7778	1	0.5	2
A113	소년들이 냇가에 돌을 던졌다	3	3	12	90	88.8889	2	1	3
A114	나는 공원에서 자전거를 탄다	2	2	12	100	88.8889	3	1	10
A115	원숭이는 나무에 쉽게 올라간다	3	4	13	90	66.6667	2	1	2
A116	형제가 부모님께 어버이날 선물을 드렸다	4	3	17	100	66.6667	3	1	11
A117	오래간만의 휴식이 꿀처럼 달콤했다	3	4	15	90	77.7778	3	0.5	9
A118	바닷물이 얼음같이 차갑다	2	3	11	100	100	1	1	1
A119	그 여자는 부끄러워서 얼굴이 빨개졌다	3	4	16	100	88.8889	3	1	1
A120	선생님께서 시험 문제에 대해 자세히 설명하셨다	4	5	20	80	66.6667	9	0.5	3
A121	나는 가려운 다리를 계속 긁었다	3	3	13	100	88.8889	1	1	7
A122	가을이 되어 낙엽이 떨어진다	3	4	12	100	66.6667	1	1	11
A123	아들이 혼자 이를 잘 닦는다	4	3	11	70	66.6667	3	1	9
A124	이 물건은 여러가지 목적으로 쓰인다	3	3	15	100	66.6667	3	1	2
A125	주사를 맞으니 감기가 바로 나았다	4	3	14	90	100	3	1	3
A126	그녀가 드디어 금메달의 꿈을 이루었다	3	4	16	100	100	0	1	11
A127	운동할 때는 편한 신발을 신는다	3	3	13	100	88.8889	2	1	4
A128	농구 선수는 주로 키가 크다	4	2	11	100	100	3	1	5
A129	아이들이 놀이터에서 재미있게 놀았다	3	3	16	100	100	2	1	12
A130	그녀는 통화를 하려고 밖으로 나갔다	3	3	15	90	100	2	1	10
A131	그 귀신 영화는 너무 무섭다	3	3	11	90	77.7778	3	1	1
A132	기린은 목이 길다	2	2	7	100	100	0	1	1
A133	우리는 보물을 묻기 위해 구멍을 팠다	3	2	15	100	88.8889	0	1	1
A134	그는 일찍 자고 일찍 일어난다	3	0	12	100	88.8889	3	1	10
A135	아이가 어른의 질문에 잘 대답했다	4	4	14	100	100	2	1	4
A136	수업이 시작되고 모두 자리에 앉았다	5	3	15	100	100	5	1	1
A137	교실 시계가 갑자기 멈추었다	3	4	12	90	77.7778	4	1	2
A138	우리나라가 금메달을 놓쳐서 아쉽다	3	3	15	80	66.6667	4	1	1
A139	찌개가 소금을 많이 넣어 너무 짜다	5	2	14	100	100	3	1	9
A140	나는 틀린 것을 지우개로 지웠다	3	3	13	100	88.8889	3	1	2
A141	나는 동생을 주먹으로 때렸다	2	3	12	100	88.8889	2	1	11
A142	직원들이 6시면 바로 퇴근한다	4	4	13	100	88.8889	3	1	9
A143	그 학생은 수업 시간에 껌을 씹는다	4	3	14	100	100	5	1	11
A144	우리는 주말에 코미디 영화를 봤다	3	2	14	100	100	2	1	1
A145	실내가 난로 덕분에 따뜻하다	3	4	12	90	88.8889	1	1	12
A146	나는 게으름을 피우다가 기차를 놓쳤다	3	3	16	100	77.7778	3	0.5	5
A147	언니가 눕자마자 바로 잠들었다	3	4	13	100	88.8889	3	1	12
A148	노란 개나리가 활짝 피었다	3	3	11	100	88.8889	2	1	4
A149	저녁을 굶었더니 배가 고프다	3	3	12	100	100	1	1	6
A150	저 자매는 생긴 것이 전혀 다르다	4	3	13	70	77.7778	6	1	11
A151	그녀는 봄이 되어 화분에 꽃을 심었다	4	3	15	100	66.6667	3	0.5	1
A152	명절에는 도로가 심하게 막힌다	3	3	13	100	100	2	1	4
A153	손님이 없어 음식이 많이 남았다	4	3	13	100	66.6667	3	1	1
A154	공연이 너무 지루해서 돈이 아깝다	4	3	14	100	77.7778	2	1	2
A155	그는 몸이 아파 일을 잠시 쉬었다	4	3	13	80	100	3	1	7
A156	한국 사람들은 주로 밥을 먹는다	4	3	13	100	100	3	1	7
A158	그녀가 대회에서 큰 상을 받았다	3	3	13	100	88.8889	2	1	11
A159	당황한 도둑이 빠르게 도망갔다	3	4	13	90	66.6667	1	0.5	8
A160	이 나라는 불교를 믿는다	2	3	10	80	88.8889	0	1	12
A161	크리스마스에 하얀 눈이 내렸다	3	3	13	90	88.8889	3	1	7
A162	이번 올림픽에 많은 국가들이 참가했다	4	4	16	100	88.8889	1	1	2
A163	나는 상처에 이 약을 바른다	2	3	11	100	100	2	1	11
A164	그는 달을 보며 소원을 빌었다	3	3	12	100	77.7778	1	1	5
A165	오랜만에 친구를 보니 반가웠다	3	4	13	80	66.6667	1	1	10
A166	학생들이 모두 세 팀으로 나뉘었다	4	4	14	100	88.8889	3	1	9
A167	그는 팬들의 정성에 크게 감동했다	3	4	14	100	77.7778	2	0.5	5
A168	부부는 매달 적금을 부어 돈을 모았다	5	3	15	80	88.8889	1	1	5
A169	그가 갑자기 우리 대화에 끼어들었다	2	5	15	100	77.7778	2	1	2
A170	나는 불편해서 다른 자리로 옮겼다	3	3	14	100	88.8889	2	1	9
A171	비타민은 우리 몸에 꼭 필요하다	3	4	13	100	88.8889	0	1	9
A172	아버지께서 은행에 빚을 다 갚으셨다	4	4	15	100	88.8889	4	0.5	4
A173	나는 당근을 가늘게 썰었다	2	3	11	90	66.6667	1	0.5	12
A174	나는 조용한 시골길을 혼자 걸었다	4	3	14	100	88.8889	5	1	9
A175	배우가 다음 무대를 위해 옷을 갈아입었다	5	5	17	90	77.7778	1	1	10
A176	그녀는 가위로 머리를 잘랐다	2	3	12	100	88.8889	1	1	7
A177	비를 맞아 바지가 완전히 젖었다	4	3	13	100	100	5	1	6
A178	그 사람은 커서 간호사가 되었다	3	3	13	90	77.7778	3	1	3
A179	나는 아파트에서 혼자 산다	2	2	11	90	77.7778	4	1	7
A180	여름에는 빨래가 금방 마른다	3	3	12	100	77.7778	0	1	12
A181	사업가가 전 재산을 대학교에 기부했다	4	4	16	100	77.7778	4	1	11
A182	아기가 밤새 깨지 않고 잘 잤다	4	2	12	100	100	4	1	8
A183	나는 손바닥으로 햇빛을 가렸다	2	3	13	100	66.6667	3	1	9
A184	사장이 화가 나서 목소리를 높였다	4	3	14	90	66.6667	5	1	5
A185	백화점은 물건 값이 너무 비싸다	4	3	13	90	100	3	1	7
A187	나는 추워서 손을 주머니에 넣었다	3	3	14	100	88.8889	5	1	1
A189	그는 부잣집 막내 아들로 태어났다	3	4	14	100	66.6667	2	1	12
A190	아저씨가 나무로 식탁을 만들었다	3	0	14	90	66.6667	3	1	1
A191	그 사람의 말투가 기분이 나쁘다	3	3	13	90	66.6667	1	0.5	9
A192	학생들이 길거리에 쓰레기를 버렸다	3	3	15	90	88.8889	3	1	3
A193	그녀가 장미를 꽃병에 꽂았다	2	3	12	80	66.6667	3	1	2
A194	그가 내 이름과 얼굴을 정확히 기억했다	3	4	16	90	66.6667	2	0.5	5
A195	러시아는 날씨가 굉장히 춥다	3	2	12	100	100	4	1	1
A197	눈이 와서 온 세상이 하얗다	4	3	11	100	77.7778	4	1	3
A198	닭은 매일 알을 낳는다	3	3	9	100	100	0	1	2
A199	아이가 할머니의 손을 꼭 잡았다	4	3	13	90	88.8889	3	1	8
A200	나는 이틀에 한번 머리를 감는다	3	3	13	100	88.8889	1	1	7
A201	소년은 아빠에게 정성껏 편지를 썼다	4	2	15	100	100	6	1	6
A202	나는 요즘 취미로 태권도를 배운다	3	3	14	90	77.7778	2	0.5	1
A203	가방 가격이 백만원이 넘는다	5	3	12	100	66.6667	0	1	1
A205	그는 리듬에 맞추어 몸을 흔들었다	3	4	14	90	66.6667	3	0.5	1
A206	그 남자는 화가나 전화를 그냥 끊었다	5	3	15	90	100	4	1	3
A207	수업 시간에 떠들면 선생님께 혼난다	4	3	15	100	77.7778	5	1	12
A208	설날에 온 가족이 모였다	3	3	10	100	88.8889	2	1	11
A209	나는 음악이 시끄러워 귀를 막았다	3	3	14	100	88.8889	1	1	2
A210	나는 오랜만에 고향 친구를 만났다	3	3	14	100	88.8889	1	1	10
A211	동생이 텔레비전을 보면서 크게 웃었다	4	3	16	90	66.6667	4	1	1
A212	우리는 퇴근 후에 맥주 한잔을 마셨다	5	3	15	90	100	5	1	5
A213	목적지에 도착하려면 아직 멀었다	3	3	14	100	100	4	1	1
A214	면접관이 나에게 나이를 물었다	2	3	13	100	100	1	1	2
A215	나는 소음 문제로 이웃과 다투었다	3	4	14	90	88.8889	2	0.5	12
A217	사장님이 지갑에서 카드를 꺼냈다	3	3	14	90	66.6667	4	1	11
A218	아이가 밤에 악몽을 꾸었다	3	3	11	100	100	0	1	1
A219	공연장이 사람으로 가득 찼다	3	2	12	100	100	3	1	5
A220	지나가던 사람이 내 발을 밟았다	3	3	13	80	77.7778	2	1	5
A221	왕과 왕비가 함께 춤을 추었다	4	3	12	100	88.8889	3	1	3
A222	사람들이 뉴스에 귀를 기울였다	3	4	13	100	88.8889	2	1	2
A223	나는 그 소식을 듣고 깜짝 놀랐다	3	3	13	100	100	3	1	7
A224	우리집은 고양이 한마리를 키운다	4	3	14	100	100	2	1	9
A226	나는 졸아서 시험을 망쳤다	2	3	11	90	70	4	1	6
A228	새가 하늘 멀리 날았다	3	3	9	100	88.8889	2	1	9
A229	그는 방에서 열심히 기타를 쳤다	3	2	13	80	80	3	1	7
A230	시장이 백화점보다 물건 값이 싸다	4	2	14	80	70	5	1	7
A231	할아버지께서 국수를 맛있게 드신다	3	3	15	100	80	6	1	8
A232	수영장 깊이가 아이들에게 딱 맞는다	4	3	15	80	100	3	0.5	11
A233	그 정치인이 매일 텔레비전에 나온다	3	3	15	84.6154	81.8182	3	1	8
A234	그는 자신보다 남을 먼저 생각한다	3	4	14	84.6154	90.9091	4	0.5	8
A235	나는 교회에서 간절히 기도했다	2	4	13	84.6154	100	2	0.5	4
A236	된장은 콩과 소금으로 만든다	3	3	12	100	81.8182	2	1	6
A237	나는 옷장을 깔끔하게 정리했다	2	4	13	100	100	2	1	3
A238	온 가족이 동생의 생일을 축하했다	4	4	14	92.3077	63.6364	4	1	8
A239	겨울에는 여름보다 낮의 길이가 짧다	4	2	15	84.6154	72.7273	2	0.5	7
A240	아버지는 좋은 식습관 덕에 몸이 건강하시다	5	5	18	100	72.7273	5	0.5	6
A242	나는 수업 시간에 선생님과 눈이 마주쳤다	4	4	17	100	72.7273	6	1	10
A243	그녀는 한국어 책을 영어로 번역한다	3	4	15	92.3077	90.9091	2	1	3
A244	컴퓨터 계산은 빠르고 정확하다	3	4	13	76.9231	72.7273	3	1	11
A245	그녀는 긴 머리를 끈으로 묶었다	3	3	13	100	63.6364	0	1	10
A246	친구의 심한 말에 자존심이 상했다	4	3	14	100	72.7273	6	1	10
A248	똑똑한 친구는 2년 만에 대학을 졸업했다	5	4	17	92.3077	90.9091	2	0.25	8
A249	이 산이 우리 나라에서 가장 높다	3	2	13	92.3077	81.8182	3	1	5
A250	사장이 새 직원을 우리에게 소개했다	3	4	15	100	90.9091	5	0	2
A252	그녀가 선풍기로 젖은 옷을 말렸다	3	3	14	100	81.8182	4	1	3
A253	나는 아들의 이름을 따서 가게 이름을 지었다	5	3	18	100	72.7273	2	1	2
A254	그가 농구를 하다가 팔을 다쳤다	3	3	13	84.6154	90.9091	2	1	3
A255	아이들이 잠들어서 집이 조용하다	3	4	14	100	81.8182	4	1	6
A256	지구의 환경 문제가 매우 심각하다	4	4	14	92.3077	72.7273	4	1	12
A257	눈이 얼어서 길이 미끄럽다	3	4	11	100	81.8182	1	0.5	8
A260	교수가 수업 자료를 홈페이지에 올렸다	4	3	16	84.6154	100	5	1	11
A261	나는 잃어버린 지갑을 방에서 찾았다	3	3	15	92.3077	90.9091	4	1	9
A262	그가 슬퍼하는 친구를 따뜻한 말로 위로했다	4	4	18	100	81.8182	2	1	8
A263	올해 등록금이 또 올랐다	3	3	10	76.9231	63.6364	0	1	6
A264	해는 동쪽에서 뜨고 서쪽으로 진다	4	2	14	100	81.8182	6	1	4
A265	나는 장학금으로 등록금 문제를 해결했다	3	4	17	100	81.8182	3	1	4
A266	그는 미래에 대해 심각하게 고민했다	2	4	15	84.6154	63.6364	1	1	5
A267	나는 선물을 예쁘게 포장했다	2	4	12	100	90.9091	2	0	7
A268	밤이 지나고 아침 해가 떴다	4	2	11	76.9231	90.9091	3	1	3
A269	어느 날 오랜 친구에게서 연락이 왔다	5	2	15	100	90.9091	2	1	12
A270	하늘에 별이 반짝반짝 빛난다	3	3	12	100	72.7273	4	1	8
A271	할아버지께서 아이들에게 세뱃돈을 주셨다	3	3	18	76.9231	72.7273	6	1	7
A273	우리는 영화를 보러 극장에 갔다	3	2	13	92.3077	63.6364	2	1	6
A274	나는 딴 생각을 하다가 지나가는 사람과 부딪쳤다	5	4	20	100	90.9091	6	0	7
A275	그는 더워서 옷을 벗었다	2	3	10	92.3077	90.9091	3	1	11
A276	나는 새 핸드폰을 바닥에 떨어뜨렸다	3	5	15	76.9231	63.6364	2	0.5	8
A277	우리는 호텔 직원에게 짐을 맡겼다	3	3	14	100	72.7273	3	1	6
A278	형제는 재산을 반으로 똑같이 나누었다	4	4	16	92.3077	81.8182	4	1	7
A279	옆집 사람이 밤 늦게까지 피아노를 친다	5	2	16	84.6154	90.9091	5	1	8
A280	시어머니가 며느리에게 힘든 집안일을 시켰다	4	3	19	84.6154	81.8182	4	1	9
A281	그는 대학에 가면서 고향을 떠났다	3	3	14	100	63.6364	1	1	4
A282	그는 요새 골프에 푹 빠졌다	3	3	11	100	100	2	1	12
A283	그는 오토바이로 음식을 배달한다	2	4	14	92.3077	100	1	0.333333	3
A284	소문이 동네 전체에 빠르게 퍼졌다	4	3	14	100	63.6364	4	1	12
A285	가구 위에 먼지가 잔뜩 쌓였다	4	3	12	76.9231	72.7273	3	1	9
A286	시민들이 한국 축구팀을 응원한다	4	4	14	84.6154	90.9091	3	1	5
A287	나는 지나가는 이웃에게 반갑게 인사했다	3	4	17	100	100	3	1	5
A288	방이 먼지 하나 없이 깨끗하다	4	4	12	100	72.7273	3	1	9
A289	엄마가 내 성적을 다른 친구들과 비교했다	4	4	17	100	90.9091	3	1	8
A290	아버지는 주로 회사일로 바쁘시다	4	4	14	92.3077	63.6364	5	1	7
A293	어디에선가 이상한 냄새가 난다	3	2	13	100	100	4	1	8
A294	어머니는 아들 문제로 머리가 아팠다	4	3	15	84.6154	72.7273	1	1	9
A295	그는 쓰러졌다가 다시 정신을 차렸다	3	3	15	92.3077	90.9091	6	1	9
A296	밤은 어둡고 낮은 밝다	3	2	9	76.9231	72.7273	1	1	3
A298	고등학교 수학은 너무 어렵다	3	3	12	84.6154	81.8182	1	1	6
A299	그가 공을 발로 힘껏 찼다	3	2	10	100	63.6364	3	1	10
A300	광고가 끝나고 영화가 시작했다	3	4	13	100	100	4	0.333333	4
A301	변호사는 법에 대해 잘 안다	3	2	11	100	81.8182	2	1	6
A302	나는 휴가를 가려고 친구한테 차를 빌렸다	4	3	17	100	90.9091	3	1	9
A303	사업가가 세금을 제때 잘 낸다	4	2	12	69.2308	63.6364	4	1	10
A304	그는 내 부탁을 차갑게 거절했다	2	4	13	100	81.8182	2	1	9
A305	할머니의 죽음에 모두가 슬퍼했다	3	4	14	92.3077	72.7273	3	1	4
A306	개는 코를 대고 냄새를 맡는다	4	3	12	100	90.9091	1	1	10
A307	태풍이 와서 약속이 취소되었다	3	5	13	69.2308	81.8182	4	1	5
A308	부모님은 모든 자식을 사랑한다	3	4	13	100	81.8182	3	0.5	6
A309	도망가던 범인이 결국 경찰에게 잡혔다	4	3	16	84.6154	90.9091	2	1	10
A310	지구의 모양은 둥글다	2	3	9	100	81.8182	1	0.5	4
A311	할머니가 해 주시는 밥이 제일 맛있다	4	3	15	100	100	6	1	2
A312	그는 외모로 사람을 평가한다	2	4	12	100	72.7273	1	0.5	8
A314	개들도 인간처럼 슬픔과 기쁨을 느낀다	4	3	16	100	72.7273	2	1	11
A315	조교는 교수님의 일을 돕는다	3	3	12	76.9231	72.7273	2	1	11
A316	회사원이 과로로 갑자기 쓰러졌다	3	4	14	100	63.6364	5	1	2
A317	아이들은 귀신을 가장 무서워한다	3	5	14	100	81.8182	3	1	4
A318	나는 식당 아주머니를 이모라고 부른다	3	3	16	100	90.9091	2	1	5
A320	동생은 혼자 다니기에 아직 어리다	4	3	14	100	63.6364	4	0.5	2
A321	아이가 벽에 스티커를 잔뜩 붙였다	4	3	14	100	100	2	1	3
A323	그가 나무에서 빨간 사과를 땄다	3	2	13	84.6154	81.8182	2	1	11
A324	그는 많이 먹어 살이 쪘다	3	2	10	100	90.9091	2	1	2
A325	그는 몸은 늙었어도 마음은 젊다	3	2	13	76.9231	63.6364	2	1	3
A326	시끄러운 음악 소리가 공부를 방해했다	4	4	16	100	72.7273	2	0.5	10
A328	그에게 갑자기 사정이 생겼다	2	3	12	100	81.8182	4	1	5
A329	설명이 친절하고 알아듣기 쉽다	3	2	13	92.3077	100	4	1	11
A330	단발머리가 너에게 잘 어울린다	2	4	13	100	100	1	1	9
A331	일본은 한국과 거리가 가깝다	3	3	12	92.3077	90.9091	1	0.333333	6
A334	나는 너무 황당해서 할 말을 잃었다	4	3	14	84.6154	63.6364	3	1	2
A335	나는 외국으로 소포를 보냈다	2	3	12	80	80	1	1	8
A336	나는 수업 시간에 웃음을 겨우 참았다	4	3	15	100	80	4	1	11
A337	그녀는 회사에서 쉬지 않고 일한다	2	3	14	80	80	5	1	4
A338	끓는 냄비는 아주 뜨겁다	3	3	10	100	100	1	0.25	5
A339	나는 외출할 때 모자를 쓴다	2	2	11	100	100	3	1	6
A340	모두가 떠나고 이 곳에 아무도 없다	3	2	14	100	100	1	1	8
A341	아이들은 장난감을 가장 좋아한다	3	4	14	80	80	3	1	4
A342	이 강은 북쪽으로 흐른다	2	3	10	100	100	2	1	12
A343	무게가 종이처럼 가볍다	2	3	10	100	100	2	1	4

## Sheet: neutral
Neutral
Sentence Code	Sentence	Frame content word	Final word syllable count	Complete sentence syllable count	Cloze probability for native listeners (%)	Cloze probability for non-native listeners (%)	High-frequency phone counts	MRR	List
B002	그가 금과 은과 그림을 팔았다	3	3	12	14.2857	#N/A	0	0	5
B003	도시의 강물이 얼었다	2	3	9	20	30	1	0	10
B004	직원들이 사장의 성격을 닮았다	3	3	13	20	20	4	0	2
B005	그는 어제 머리를 깎았다	2	3	10	40	30	1	0	1
B007	그는 친구들의 생각을 잘 읽는다	3	3	13	30	40	3	0	1
B008	나는 아이들 때문에 그릇을 깼다	3	2	13	30	20	1	0.2	7
B010	사회자가 행사에 늦었다	2	3	10	30	10	5	0	9
B011	놀랍게도 우리 나라가 이웃 나라를 이겼다	4	3	17	20	25	1	1	10
B012	나는 자연 속에서 마음을 비웠다	3	3	13	30	37.5	3	0	2
B013	그가 일등을 한 것은 당연하다	3	4	12	30	30	2	0	13
B014	마침내 적이 나타났다	2	4	9	20	12.5	2	1	9
B015	어머니가 가을에 산을 다니신다	3	4	13	30	25	2	0	3
B016	이사 온 가족이 동네를 헤맸다	4	3	12	30	37.5	3	0	5
B017	소년은 같은 반 친구의 게임기를 훔쳤다	5	3	16	30	25	4	1	12
B018	그녀는 그 교통사고에 대한 의문을 풀었다	2	3	17	40	25	1	0	3
B019	나는 회의가 끝나고 마음이 무거웠다	3	4	15	30	10	1	0.333333	9
B020	그 가수의 목소리는 맑다	2	2	10	40	10	2	0	8
B021	우리 조교가 학생들에게 다가왔다	2	4	14	10	37.5	3	0	6
B022	두 사람의 사랑이 이루어졌다	3	5	12	40	10	3	0	9
B023	그는 조용한 음악을 들으면서 운전한다	3	4	16	30	25	4	0	5
B024	잔치에 음식과 과일이 충분하다	3	4	13	30	30	4	0	5
B025	이 회사의 업무 처리는 느리다	3	3	12	40	40	3	0	7
B027	학생들의 외국어 수업이 늘었다	3	3	13	21.4286	#N/A	3	0	4
B028	그의 이상한 행동이 관객들을 웃겼다	3	3	15	30	12.5	2	0.5	5
B029	나는 그의 안타까운 사정을 들었다	2	3	14	40	20	2	0	6
B030	우리 아들과 딸은 힘들게 자랐다	3	3	13	20	12.5	2	0.5	12
B031	직원이 공장의 기계를 껐다	3	2	11	30	25	2	0	4
B032	지겨운 공사 소음이 그쳤다	3	3	11	20	10	4	0	8
B033	나는 케이크를 먹다가 그에게 걸렸다	2	3	15	20	25	0	0	6
B034	그들은 공연 전 무대를 꾸몄다	3	3	12	30	20	1	1	12
B037	나는 그 분의 얼굴을 모른다	2	3	11	40	30	0	0.25	8
B040	그가 말도 없이 학교를 그만두었다	3	5	14	40	30	2	0	3
B041	그가 동네 여학생들 앞에서 넘어졌다	3	4	15	20	12.5	3	0	13
B042	그가 집에 불을 피웠다	2	3	9	40	30	1	0	7
B043	학생들이 소설의 내용을 이해했다	3	4	14	20	20	4	0	1
B044	그가 여자 친구와의 약속을 잊어버렸다	3	5	16	40	30	4	0	8
B046	말이 태어나자마자 섰다	2	2	10	40	20	3	0	12
B047	나는 감독의 지도 방식에 적응했다	3	4	14	30	37.5	3	0	7
B048	이 나라의 우체국 업무는 빠르다	3	3	13	20	10	1	0	4
B049	중학교의 교실은 시끄럽다	2	4	11	20	37.5	3	0	6
B050	나는 편한 책상과 의자를 샀다	3	2	12	40	30	4	0	1
B051	나는 어머니의 냄비를 태웠다	2	3	12	20	25	0	0	10
B052	아저씨가 귀여운 강아지에게 물렸다	3	3	15	30	12.5	3	0	13
B054	책상이 책과 공책으로 덮였다	3	3	12	30	37.5	4	0	4
B055	이 가게의 중고 물건은 좋다	3	2	11	40	37.5	2	0	11
B056	관중이 자기 자리를 치웠다	3	3	11	30	20	4	0	5
B057	부부가 함께 새 집을 들렀다	4	0	11	20	30	3	0	3
B058	그 정치인은 국민들을 속였다	2	3	12	20	20	3	0.5	11
B059	회사가 제품의 문제점을 고쳤다	3	3	13	20	40	6	0	11
B060	마을의 가축이 해마다 죽었다	3	3	12	30	20	3	0.333333	4
B061	마을에 위험한 짐승들이 내려왔다	3	4	14	40	20	2	0	2
B062	할머니가 부엌에서 닭을 끓였다	3	3	13	30	37.5	2	0	9
B063	나는 근처 부동산에 취직했다	2	4	12	20	30	4	0	4
B064	그는 모임에서 게으른 친구를 뺐다	3	2	14	20	37.5	2	0	13
B065	고양이가 마당의 잔디밭을 돌아다닌다	3	5	16	20	30	1	1	11
B066	어제 밤 꿈이 유난히 생생하다	4	4	12	30	20	3	0	8
B067	집에 들어오니 몸이 녹는다	3	3	11	30	37.5	1	0	1
B068	우리 학교 기숙사는 아주 넓다	3	2	12	30	20	4	0	5
B069	할아버지가 명절에 자식들을 기다린다	3	4	16	30	30	5	0	2
B070	나는 다양한 종류의 술을 담근다	3	3	13	40	40	2	0	8
B071	기술자가 자동차 바퀴를 갈았다	3	3	13	40	30	4	0.333333	10
B074	옷 가게의 간판이 보인다	3	3	10	30	37.5	1	0	10
B075	나는 요리사를 도와 야채를 씼었다	3	3	14	20	40	4	0	1
B076	나는 엄마의 가방을 몰래 열었다	3	3	13	30	40	0	0	10
B077	그는 손으로 아픈 곳을 눌렀다	3	3	12	40	40	2	0.333333	11
B078	젊은이들이 우리 아파트를 지킨다	2	3	14	20	25	2	0	13
B079	그녀는 의상을 힘들게 입었다	2	3	12	30	37.5	2	0	1
B080	귀여운 강아지가 나를 물었다	2	3	12	20	30	1	0	4
B081	아이가 웬일로 얌전하게 공부했다	3	4	14	30	20	1	0	3
B082	나는 지난번에 백만원을 벌었다	4	3	13	28.5714	#N/A	1	0	2
B083	그는 어제 책상 서랍을 잠갔다	3	3	12	30	37.5	5	0	9
B086	아버지는 옛날 사고 방식을 바꾸셨다	4	4	15	40	10	4	0	8
B087	나는 아버지의 낡은 라디오를 켰다	3	2	14	30	12.5	1	0	1
B088	그는 대학 병원에 입원했다	2	4	11	30	30	0	0	12
B089	이모는 오래된 악기를 불었다	3	3	12	20	25	0	0	6
B090	어머니의 눈이 부었다	2	3	9	30	37.5	0	0	2
B091	나는 기차에 앉아서 졸았다	2	3	11	30	37.5	4	0	3
B092	부모와 자식 간에 대화가 중요하다	4	4	14	30	20	3	0	11
B093	좋은 음악 소리가 나를 깨웠다	3	3	12	20	10	2	0	13
B094	새 이불이 따뜻하고 부드럽다	3	4	12	20	40	1	0	5
B096	은행의 업무 분위기는 딱딱하다	3	4	13	30	20	0	0	11
B097	사춘기 아들의 행동이 바르다	3	3	12	40	25	3	0	2
B098	아내는 남편과 성격이 비슷하다	3	4	13	30	30	2	0	12
B099	그녀는 직장에 많은 것을 걸었다	3	3	13	30	37.5	3	0	2
B100	이 영화는 어린이들에게 해롭다	2	3	13	30	12.5	2	0	9
B101	요즘 바닷가 날씨가 덥다	3	2	10	30	20	2	0.2	8
B102	나는 훌륭한 건축가와 결혼했다	2	4	13	30	20	3	0	2
B103	관광객들의 모습이 다양하다	2	4	12	30	25	2	0	7
B104	신부 아버지가 결혼식장에 도착했다	3	4	15	40	40	5	0	9
B106	선생님과의 입시 상담이 끝났다	3	3	13	30	37.5	4	0	13
B107	그는 고기가 익지 않아서 뱉었다	2	3	13	30	37.5	2	0	4
B108	이 술은 생각보다 세다	2	2	9	20	30	3	0	3
B109	여름이 지나고 나는 친구들과 헤어졌다	3	4	16	30	25	4	0	5
B110	나는 유명한 사람의 얼굴을 그린다	3	3	14	30	30	1	0	3
B112	나는 커다란 창문을 닫았다	2	3	11	30	40	1	0	9
B115	이번에 선수의 기록이 올라갔다	3	4	13	40	20	2	0	2
B117	과자가 고소하면서 달콤하다	2	4	12	40	40	3	0	11
B119	이상하게 피부가 빨개졌다	2	4	11	20	20	2	0	11
B120	그 사람은 나에게 한국 전쟁에 대해 설명했다	3	4	18	40	25	5	0	5
B121	그는 자꾸 머리를 긁는다	2	3	10	20	30	1	0	9
B122	나는 공연 중에 무대에서 떨어졌다	2	4	14	30	20	3	0	10
B123	그가 식탁과 의자를 닦는다	2	3	11	30	37.5	2	0	6
B124	그 박사의 새로운 기술이 많은 영역에 쓰인다	5	3	18	20	12.5	4	1	12
B125	점심이 지나서 두통이 나았다	3	3	12	30	25	4	0	7
B126	그는 인생에서 모든 것을 이루었다	3	4	14	21.4286	#N/A	3	0.5	3
B128	공항의 면세점이 아주 크다	3	2	11	20	20	3	0	6
B129	그는 틈만 나면 밖에서 놀았다	3	3	12	28.5714	#N/A	1	0	2
B130	그녀는 결국 집을 나갔다	2	3	10	30	40	1	0.25	2
B131	그 사람의 말투와 표정이 무섭다	3	3	13	30	20	3	0	4
B133	전문가들이 집 앞의 땅을 팠다	4	2	12	20	10	2	0	3
B134	아이들이 불평없이 잘 일어난다	4	4	13	30	37.5	2	0	2
B135	나는 변호사의 말에 대답했다	2	4	12	40	30	1	0	4
B136	아이들이 교실 한 가운데에 앉았다	4	3	14	40	40	3	0.2	1
B137	올해 정부의 지원이 멈추었다	3	4	12	30	20	3	0	9
B138	나는 그 가수의 춤 실력이 아쉽다	3	3	13	40	12.5	4	0	6
B140	그녀는 그 친구의 전화 번호를 지웠다	3	3	15	30	25	4	0	3
B141	그가 같은 반의 조용한 친구를 때렸다	4	3	15	30	25	3	0	5
B142	나는 기차를 타고 퇴근한다	2	4	11	40	20	1	0	3
B143	호랑이가 오랫동안 먹이를 씹었다	3	3	14	30	10	2	0	1
B145	호텔 방이 깨끗하고 따뜻했다	3	4	12	20	20	1	0	4
B146	나는 회의 내용의 대부분을 놓쳤다	3	3	14	40	25	3	0	1
B147	나는 식사를 하고 바로 잠들었다	3	4	13	30	40	4	0	10
B148	이상하게 노란 장미가 피었다	3	3	12	20	37.5	2	0	4
B150	학생들의 질문이 다르다	2	3	10	21.4286	#N/A	3	0	12
B151	나는 추운 베란다에 야채를 심었다	3	3	14	30	37.5	3	0.333333	12
B152	중학교 앞에 길이 막혔다	3	3	10	30	37.5	1	0.2	7
B153	행사장에 간식과 음료가 남았다	3	3	13	30	20	4	0	6
B154	학생은 노는 시간이 아까웠다	3	4	12	40	20	3	0	6
B155	종업원들이 설거지를 하고 쉬었다	3	3	14	40	37.5	5	0	4
B156	그는 늘 신선한 오징어를 먹는다	3	3	13	30	25	3	1	9
B157	그는 매년 새로운 곳으로 이사한다	3	4	14	40	40	3	0	13
B159	아이가 유치원에서 도망갔다	2	4	12	40	37.5	2	0	3
B160	그녀는 경찰의 조사를 믿는다	2	3	12	40	25	3	0	4
B161	그들은 새로운 방법을 통해 물건 값을 내렸다	4	3	18	30	25	2	0.25	11
B162	많은 국가가 전쟁에 참가했다	3	4	12	30	20	3	0	7
B163	그녀는 자동차에 무엇인가를 열심히 바른다	3	3	18	20	25	4	0.5	2
B164	나는 친구의 합격을 빌었다	2	3	11	40	30	2	0	8
B165	나는 그의 목소리를 들으니 반가웠다	2	4	15	30	20	1	0.5	9
B166	이 책은 여러 이야기로 나뉜다	3	3	12	40	30	1	0	9
B167	선생님이 학생의 연락에 감동했다	3	4	14	30	30	4	0	6
B168	그는 선생님들의 의견을 모았다	2	3	13	20	25	2	0.25	3
B169	저 사람이 몰래 앞으로 끼어들었다	3	5	14	40	40	2	0	10
B171	그 사람은 자신감이 필요하다	2	4	12	40	40	3	0	12
B172	나는 부모님께 돈을 겨우 갚았다	3	3	13	40	30	0	0	13
B173	요리사가 각종 재료를 썰었다	3	3	12	30	20	4	0	7
B174	엄마는 급한 마음에 빠르게 걸었다	4	3	14	20	12.5	0	0	6
B176	그가 커다란 수박을 잘랐다	2	3	11	30	40	2	0	5
B177	그는 머리부터 발끝까지 다 젖었다	4	3	14	20	30	3	0	4
B179	부부가 자녀들과 서울에 산다	3	2	12	20	20	3	0.333333	8
B180	그는 보기보다 몸이 말랐다	2	3	11	40	37.5	0	0	5
B181	나는 그 곳에 필요한 물건을 기부했다	3	4	15	30	10	1	0	12
B183	부장님은 회의실의 유리창을 가렸다	3	3	15	40	37.5	4	0	6
B184	은행이 이자를 높였다	2	3	9	30	20	1	0	1
B185	최신 냉장고가 꽤 비싸다	3	3	10	30	30	4	0.25	13
B187	선생님이 그 친구를 우리 동아리에 넣었다	3	3	17	30	30	4	0	8
B188	나는 집에서 일을 하니 답답하다	3	4	13	40	30	3	0	11
B189	귀여운 강아지가 길에서 태어났다	3	4	14	30	37.5	2	0	1
B190	이모가 시골에서 한복을 만드신다	3	4	14	30	30	4	0.2	12
B191	기후가 농사 짓기에 나쁘다	3	3	11	30	20	2	0	12
B192	그가 안방의 책장을 버렸다	2	3	11	30	37.5	2	0	13
B193	나는 나뭇잎을 모자에 꽂았다	2	3	12	30	20	3	0	8
B194	나는 그 소심한 아주머니를 기억한다	2	4	15	14.2857	#N/A	3	0	7
B196	학교가 성실한 학생들을 길렀다	3	3	13	30	37.5	5	0	10
B198	그녀가 아이를 바로 낳았다	2	3	11	30	37.5	0	0	12
B199	소년은 작고 가는 뱀을 잡았다	4	3	12	20	12.5	3	0	1
B201	그녀는 젊을 때 연애 소설을 썼다	4	0	13	20	30	4	1	10
B202	그는 우주와 별에 대해 배운다	2	3	12	20	12.5	1	0.333333	5
B203	선배가 교실 창문을 넘었다	3	3	11	20	37.5	3	0.25	5
B204	나는 상담을 받고 마음이 편하다	3	3	13	20	40	1	0	8
B206	그는 바느질 시간에 실을 끊었다	3	3	13	30	37.5	3	0	10
B207	둘째 딸이 어머니께 혼났다	3	3	11	7.14286	#N/A	2	0	2
B209	선배들이 싸움을 막았다	2	3	10	40	30	2	0	10
B214	그는 아내에게 구체적인 계획을 물었다	3	3	16	30	37.5	2	0	8
B215	옆집 식구들이 자주 다툰다	3	3	11	30	30	4	0	12
B216	중소기업이 경쟁 회사에 일을 양보했다	4	4	16	40	25	5	0	13
B217	나는 차에서 물병을 꺼냈다	2	3	11	40	25	2	0.333333	13
B220	개가 뛰다가 음식을 밟았다	3	3	11	30	37.5	1	0	12
B221	그가 재미있는 춤 동작을 추었다	3	3	13	20	37.5	4	0	12
B222	나는 몸을 옆으로 기울였다	2	4	11	20	37.5	0	0.25	9
B223	사람들이 정부의 제안에 놀랐다	3	3	13	20	20	3	0.25	10
B224	그 회사가 환경 문제를 키웠다	3	3	12	20	37.5	4	0	8
B226	그들은 중요한 저녁 식사를 망쳤다	3	3	14	20	20	5	0	4
B228	이상한 물체가 지붕 위를 날았다	4	3	13	30	12.5	3	0	6
B229	동생이 언니를 잘못 쳤다	3	2	10	10	25	4	0	11
B230	이 가전제품은 비교적 싸다	2	2	11	30	25	4	0.333333	5
B232	다시 생각해보니 책의 내용이 맞다	4	2	14	20	12.5	4	0.333333	2
B233	그 사람이 제일 먼저 학교를 나온다	4	3	14	40	40	4	0.2	7
B235	그는 항상 진심으로 기도한다	2	4	12	30	37.5	4	0	11
B236	나는 복잡한 기계를 만든다	2	3	11	40	12.5	1	0	4
B237	그는 친구와의 관계를 정리했다	2	4	13	30	40	2	0	5
B238	많은 사람들이 지역의 발전을 축하했다	4	4	16	40	25	4	0	9
B239	이 석사 논문은 비교적 짧다	3	2	11	30	37.5	4	0.2	3
B240	어머니가 나보다 더 건강하시다	2	5	13	20	30	1	0	8
B241	직원이 파일을 무조건 저장한다	3	4	13	20	25	4	0	9
B242	나는 학원에서 후배와 마주쳤다	2	4	13	30	37.5	5	0	2
B244	그녀의 일 처리는 항상 정확하다	3	4	13	30	20	5	0	11
B245	그녀는 딸의 머리를 묶었다	2	3	11	20	25	0	0	11
B246	내 점심 도시락이 상했다	2	3	10	30	30	4	0	11
B247	그는 사람들에게 재해 지역에 대한 지원을 약속했다	4	4	21	20	30	5	0	4
B248	범인이 몇년 전 그 학교를 졸업했다	5	4	14	21.4286	#N/A	4	0	1
B249	이 성당의 지붕이 아주 높다	3	2	11	30	40	3	0	6
B250	회사는 사람들에게 새 상품을 소개했다	4	4	16	40	20	6	0	8
B251	직원이 그에게 서명을 부탁했다	2	4	13	30	30	3	0.25	6
B252	그가 직접 생선을 말린다	2	3	10	40	20	4	0	7
B253	그는 선생님께 혼이 날까봐 말을 지었다	4	3	16	30	37.5	4	0	9
B254	그의 장난 때문에 사람들이 다쳤다	3	3	14	20	25	3	0	6
B255	섬이 아름답고 조용하다	2	4	10	20	20	2	0	2
B256	그의 술 버릇은 심각하다	2	4	10	40	20	3	0	13
B257	물고기의 몸이 미끄럽다	2	4	10	20	12.5	0	0	6
B258	피부가 전체적으로 건조하다	2	4	12	30	25	4	0	11
B259	나는 그 사람을 일부러 피했다	2	3	12	40	25	1	0	10
B260	그녀는 시험 문제의 수준을 올렸다	3	3	14	20	37.5	4	0	13
B261	나는 인터넷에서 신기한 것을 찾았다	3	3	15	40	40	6	0.333333	3
B262	의사가 환자를 진심으로 위로했다	3	4	14	30	20	5	0	6
B263	아들의 수학 점수가 올랐다	3	3	11	40	37.5	3	0	4
B266	목사가 교회의 문제를 고민했다	3	4	13	30	20	2	0	2
B267	그는 자신의 단점을 포장했다	2	4	12	40	20	4	0	1
B268	그의 몸이 바로 물에 떴다	3	2	10	30	25	0	0	3
B269	친절한 택시 기사분이 오셨다	4	3	12	30	12.5	5	0	4
B270	흙 속에서 작은 물체가 빛났다	4	3	12	30	30	6	0	2
B272	착한 그녀가 약속대로 우리를 방문했다	3	4	16	20	37.5	2	0	13
B273	나는 도움이 필요해서 아버지에게 갔다	3	0	16	20	30	2	1	2
B274	나는 차가운 현실에 부딪혔다	2	4	12	20	20	4	0	3
B276	그는 집에서 핸드폰을 떨어뜨렸다	2	5	14	20	25	3	0	10
B278	남편은 아내와 어려움을 나누었다	3	4	14	30	30	0	0.333333	12
B279	그가 손으로 책상을 쳤다	2	2	10	30	20	4	0.5	6
B281	그녀는 고민 후에 집을 떠났다	3	3	12	30	30	2	0.333333	1
B282	젊은이들이 새로운 음악에 빠졌다	3	3	14	30	20	3	0.5	9
B283	사장님이 피자를 배달한다	2	4	11	30	25	3	0	4
B284	도시에 새로운 문화가 퍼졌다	3	3	12	20	10	4	0	13
B286	선생님이 우리들을 항상 응원하신다	2	5	15	10	37.5	5	0	13
B287	나는 아랫집 이웃에게 다시 인사했다	4	4	15	20	25	4	0	10
B288	그의 방은 편안하고 깨끗하다	2	4	12	30	30	0	0	13
B289	그녀는 물건들의 가격을 비교한다	2	4	14	30	20	0	0	1
B290	그녀는 일년 내내 바쁘다	3	3	10	20	37.5	0	0.333333	7
B291	우리는 지난 일요일 집을 청소했다	3	4	14	20	30	4	0	9
B292	저 자전거가 생각보다 위험하다	2	4	13	20	37.5	4	0	8
B293	어린 시절에 대한 기억이 난다	3	2	12	20	25	2	0	5
B295	그는 저녁 식사를 간단하게 차렸다	3	3	14	40	40	4	0	12
B296	그 친구의 성격은 착하고 밝다	3	2	12	20	20	3	0	9
B297	사건의 영향이 곳곳에 미쳤다	3	3	12	30	30	4	0.2	8
B299	아이가 삼촌의 큰 공을 찼다	4	2	11	30	25	3	0	8
B300	한국의 올림픽 경기가 시작했다	3	4	13	30	40	4	0	10
B301	그녀가 슈퍼마켓의 직원을 안다	2	2	13	21.4286	#N/A	3	0	12
B303	우리는 직원에게 극장표를 냈다	2	2	13	30	30	2	0	2
B304	그녀가 끝내 내 마음을 거절했다	2	4	13	40	20	1	0	3
B305	그녀는 고등학교 졸업을 슬퍼했다	2	4	14	20	30	2	0	1
B306	나는 새 계절의 향기를 맡았다	3	3	12	30	25	3	0.333333	11
B307	다음주 수업 일정이 취소되었다	4	5	13	20	37.5	5	0	7
B308	며느리는 시부모님을 사랑한다	2	4	13	30	37.5	2	0.333333	11
B309	나쁜 사람이 동네 청년들에게 잡혔다	4	3	15	20	10	3	0	7
B310	아저씨의 얼굴이 둥글다	2	3	10	20	20	2	0	1
B311	고구마와 감자가 맛있다	2	3	10	21.4286	#N/A	2	0.25	10
B312	학교는 다양한 면에서 학생들을 평가한다	4	4	17	20	20	4	0	11
B313	찌개 국물이 적당히 맵다	3	2	10	30	10	2	0	13
B314	나는 긴장된 분위기를 느꼈다	2	3	12	20	40	1	0.333333	8
B315	형제, 자매들이 서로 돕는다	3	3	11	30	30	4	0.25	2
B316	그는 그 소식을 듣고 쓰러졌다	2	4	12	30	20	4	0	7
B317	나는 윗집 형을 무서워한다	2	5	11	40	37.5	3	0	9
B318	그가 식당의 주소를 불렀다	2	3	11	21.4286	#N/A	3	0	5
B319	그가 오징어를 빠르게 튀긴다	2	3	12	30	20	1	0	8
B320	요즘 연예인들은 옛날에 비해 어리다	4	3	15	20	20	1	0	11
B321	그는 결국 부러진 뼈를 붙였다	3	3	12	40	30	1	0	4
B322	그는 바닥에 무엇인가를 적었다	2	3	13	20	40	2	0	2
B323	소년이 음료수 병을 땄다	3	2	10	40	25	2	0.333333	5
B325	엄마가 아빠보다 활동적이고 젊다	3	2	14	20	20	3	0	1
B326	정부가 사건의 조사를 방해했다	3	4	13	30	37.5	4	0	13
B327	녹색 나뭇잎이 많다	2	2	8	30	25	2	0.5	1
B328	나는 갑자기 사촌 동생이 생겼다	3	3	13	30	37.5	5	0.25	5
B329	이 교과서의 내용은 쉽다	2	2	10	20	40	2	0	13
B330	지도자의 역할이 그녀에게 어울린다	2	4	15	30	20	2	0	7
B331	엄격한 사장님이 직원과 가깝다	3	3	13	30	25	3	0	11
B332	선생님은 버릇없는 아이들을 잘 돌본다	4	3	16	30	30	4	0	3
B333	이 항공사의 비행기는 안전하다	2	4	13	20	30	3	0	7
B334	그는 한번에 많은 고객을 잃었다	3	3	13	30	25	1	0	11
B335	그는 친구에게 이상한 물건을 보냈다	3	3	15	30	30	2	0.25	6
B337	그녀는 졸업하고 친언니와 함께 일한다	4	3	16	30	37.5	3	0	6
B338	아이의 이마가 뜨겁다	2	3	9	30	40	0	0	6
B340	사장이 돌아오니 직원들이 없었다	3	3	14	20	25	4	0	7
B341	그는 어려운 시를 좋아한다	2	4	11	20	37.5	2	0	2
B342	이 지역에는 깨끗한 물이 흐른다	3	3	13	40	30	2	0.2	8
B343	엄마의 새 등산 가방이 가볍다	4	3	12	40	25	2	0	5
B344	부엌의 반찬 냄새가 고소하다	3	4	12	30	40	3	0	11
B345	그녀는 자동차에 중요한 물건을 실었다	3	3	16	20	20	4	1	10
B346	그 사람은 종종 나의 생각을 들어준다	3	4	15	28.5714	#N/A	5	0	12
B347	그녀는 두 시간 동안 멈추지 않고 뛰었다	4	3	16	20	40	3	0	9
B348	그녀는 자신의 이름과 직업을 밝혔다	3	3	15	20	30	3	1	10
B349	선생님이 우리 반 학생들에게 반했다	3	3	15	40	12.5	4	0	8
B350	나는 글에 중요한 말을 빠뜨렸다	3	4	13	20	10	1	0	5
B351	이 트럭은 크고 튼튼하다	2	4	10	30	25	0	0	7
B353	그 사람은 어려운 과목을 잘한다	3	3	13	21.4286	#N/A	2	0.333333	3
B354	나는 다음주 일정을 확인했다	3	0	12	20	30	3	0	11
B355	창문에 어떤 물체가 비친다	3	3	11	20	20	3	0.25	12
B356	그는 부엌에서 무엇을 열심히 깠다	3	2	14	30	40	4	0	12
B357	그녀는 빨간색 멋진 지붕을 가리켰다	3	4	15	20	30	3	0	7
B358	그녀가 지붕에서 새를 날렸다	2	3	12	30	30	3	0.2	12
B359	나는 허리를 살짝 숙였다	2	3	10	30	20	4	0.5	3
B360	그는 어떤 것이든 분명히 말한다	3	3	13	20	25	1	0.5	9
B361	아이의 새 농구공이 터졌다	3	3	11	20	20	2	0	10
B362	동생이 언니를 항상 따라다닌다	3	5	13	20	10	3	0	3
B364	그는 눈치를 보면서 자리를 비켰다	3	3	14	40	30	3	0	3
B365	그 변호사는 보기보다 여리다	2	3	12	0	20	1	0	8
B366	나는 부모님께 놀러가자고 졸랐다	2	3	14	40	30	2	0.333333	4
B369	나는 속상해서 친구에게 안겼다	2	3	13	40	30	4	0	10
B370	이 병에는 주사가 소용없다	2	4	11	30	40	3	0	6
B371	아버지께서는 이 시간에 항상 주무신다	3	4	16	20	25	7	0	1
B372	김밥을 만드는데 재료가 많이 부족하다	4	4	16	40	30	2	0	7
B373	아이의 작은 의자가 부러졌다	3	4	12	40	30	3	0	9
B374	보험 회사의 고객들이 줄었다	3	3	12	21.4286	#N/A	3	0	12
B375	우리는 목적지를 향해 출발했다	2	4	13	40	20	4	0	5
B376	그녀는 열심히 노력하여 아이를 가졌다	3	3	16	40	40	2	0.333333	6
B377	이 집은 세 가족에게 좁다	3	2	10	20	20	4	0	10
B378	이 곳의 바람은 대개 약하다	3	3	11	20	37.5	1	0	13
B379	경찰이 범인의 집을 조사했다	3	4	12	30	30	4	0	3
B380	그가 사람들 앞에서 돈을 세었다	3	3	13	30	10	3	0	4
B381	건물 내부가 아주 시원하다	3	4	11	20	25	2	0	13
B383	그가 이상하게 눈을 자꾸 비빈다	3	3	13	20	30	2	0	10
B384	우리는 최신 기술을 외국에 수출한다	3	4	15	20	20	5	0.2	7
B385	그녀가 채용 결과를 듣고 기뻐했다	3	4	14	40	30	1	0	4
B388	나는 아이들을 위해 간식을 남겼다	3	3	14	30	40	1	0	7
B389	나는 어제 일이 친구들에게 미안했다	3	4	15	30	20	3	0	1
B390	식탁 위의 복숭아가 익었다	3	3	11	30	25	2	0	7
B393	그는 편리한 청소 로봇을 개발한다	3	4	14	30	40	3	0	1
B394	나는 식탁 위에 음식을 조금씩 흘렸다	5	3	15	20	37.5	5	0	13
B395	그녀는 교수님에게 책을 돌려주었다	2	5	15	30	37.5	3	0	5

## Sheet: anomalous
Anomalous
Sentence Code	Sentence
C001	나는 어제 길에서 돈을 반대했다
C002	상인들이 시장에서 야채를 넘는다
C003	영하의 날씨에 강이 배고팠다
C004	아기가 아빠 얼굴을 꼭 어겼다
C005	나는 칼로 연필을 설득했다
C006	한밤 중에 전화벨이 춤췄다
C007	나는 시간 날 때 소설책을 빤다
C008	아이들이 축구를 하다가 창문을 삐었다
C009	그 사람은 몸에 향수를 많이 보관했다
C010	나는 기차를 놓쳐서 약속에 들어왔다
C011	우리 팀이 노력 끝에 경기를 붙잡았다
C012	사장님이 잠깐 자리를 구웠다
C013	누구나 처음에 실수하는 것은 평화롭다
C014	천사가 갑자기 눈 앞에 도전했다
C015	요즘 아이들은 학원을 많이 들여다본다
C016	우리는 길을 못 찾아 한참을 망했다
C017	도둑이 가게에서 빵을 두려워했다
C018	언니는 운동으로 스트레스를 집었다
C019	책이 많아 가방이 노랗다
C020	가을 하늘이 구름 하나 없이 날씬하다
C021	시험 날짜가 점점 살찐다
C022	열심히 노력하면 꿈은 모자란다.
C023	그 택시 기사는 가끔 졸면서 늘어난다
C024	이 돈이면 먹고 살기에 일정하다
C025	거북이는 동작이 맛없다
C026	그는 중요한 단어에 밑줄을 뚫었다
C027	외국에 가니 영어 실력이 금방 지나간다
C028	코미디언은 사람들을 잘 희망한다
C029	아이들이 착해서 부모님 말씀을 잘 감상한다
C030	식물은 햇빛이 있어야 잘 하품한다
C031	나는 시험 시작 전에 휴대폰을 위한다
C032	밤새 내리던 비가 드디어 미끄러졌다
C033	작업을 끝내는데 시간이 오래 노력했다
C034	부부가 아기의 방을 예쁘게 조심했다
C035	그가 잠을 자려고 침대에 연락했다
C036	우리는 천천히 횡단보도를 들었다
C037	영어로 말하니 무슨 말인지 마치겠다
C038	어머니는 자식이 그리워 슬프게 이어졌다
C039	나는 과제를 끝내느라 밤을 쳐다봤다
C040	그가 건강 문제로 결국 일을 뜯었다
C041	아이가 돌에 걸려 증가했다
C042	그가 베란다에서 담배를 연주한다
C043	나는 교수님의 설명을 겨우 깨뜨렸다
C044	나는 점심 약속을 깜빡 결정했다
C045	그는 음식을 잘 씹지 않고 혼낸다
C046	공연을 보기 위해 사람들이 줄을 끝냈다
C047	아이가 새로운 환경에 빠르게 엎드렸다
C048	그 선수는 달리기가 아주 값싸다
C049	근처 공사 때문에 교실이 깊다
C050	그는 면접 때 신을 구두를 새로 외쳤다
C051	그녀는 딴 생각을 하다가 고기를 주장했다
C052	나는 밤에 모기에게 얼굴을 씌웠다
C053	볼륨을 높였더니 소리가 잘 움직인다
C054	산이 온통 흰눈으로 몰렸다
C055	그 사람은 예의가 바르고 인상이 맵다
C056	군인들이 도로에 쌓인 눈을 정했다
C057	그녀는 오는 길에 친구 집에 잠시 놓였다
C058	그는 거짓말로 많은 사람들을 떠올렸다
C059	아버지가 고장난 문을 과장했다
C060	집에서 키우던 닭이 병으로 풀렸다
C061	우리는 산 정상까지 올라갔다 다시 취업했다
C062	나는 차를 마시려고 물을 환영했다
C063	나는 졸업 후 회사에 날아갔다
C064	나는 요가로 살을 많이 뵈었다
C065	그는 장사를 하러 전국을 대신했다
C066	그 날의 기억이 어제처럼 엄격하다
C067	날이 따뜻해서 눈이 다 커졌다
C068	새 집 거실은 운동장처럼 친절하다
C069	그가 버스를 삼십분이나 괴롭혔다
C070	엄마가 직접 김치를 망설였다
C071	그가 고장난 전등을 새로 쓸었다
C072	우리는 박물관 앞에서 사진을 벌렸다
C073	여행 날짜가 친구의 결혼식과 이야기했다
C074	안개가 끼어서 앞이 잘 안 살아남는다
C075	의사는 손을 깨끗이 해낸다
C076	동네에 새 유치원이 문을 책임졌다
C077	나는 통화 버튼을 껴안았다
C078	좋은 정치인은 약속을 잘 줄인다
C079	회사원들은 주로 정장을 얼린다
C080	화가 난 개가 사람을 준비했다
C081	나는 시험을 앞두고 열심히 밝았다
C082	친구가 사업 성공으로 돈을 많이 출산했다
C083	아버지는 매일 밤 대문을 꼭 견딘다
C084	그 소년은 일년 사이에 키가 많이 부끄러워했다
C085	이 지역은 인삼으로 변했다
C086	나는 천원짜리를 동전으로 의심했다
C087	그가 어두운 방에 불을 찢었다
C088	그 사람은 교통 사고로 병원에 힘썼다
C089	비가 오고 바람이 세게 찢어졌다
C090	그녀는 밤새 울어서 눈이 헤엄쳤다
C091	나는 잠을 못 자서 수업 중에 살아났다
C092	어린이에게 안전 교육은 매우 희다
C093	닭 울음 소리가 일찍부터 잠을 만졌다
C094	겉은 딱딱하지만 속은 정신없다
C095	나는 나무 뒤에 몸을 쏘았다
C096	떡이 얼어서 돌처럼 활발하다
C097	그 청년은 성실하고 예의가 까맣다
C098	원숭이는 사람과 생김새가 사이좋다
C099	엄마가 벽에 가족 사진을 전했다
C100	담배와 술은 몸에 알맞다
C101	한국 여름 날씨는 습하고 귀엽다
C102	신랑 신부가 성당에서 수영했다
C103	요즘 대학에는 학생들의 국적이 소심하다
C104	기차가 십분 후에 역에 묻혔다
C105	아빠가 맥주 한잔에 벌써 속았다
C106	지겨운 시험 기간이 드디어 망가졌다
C107	남자가 바닥에 침을 신고했다
C108	테니스 선수는 팔힘이 예쁘다
C109	그 남녀는 성격 차이로 결국 신났다
C110	학생들이 미술시간에 그림을 죽였다
C111	교수님은 대학에서 한국어를 쫓아낸다
C112	그는 문을 세게 허락했다
C113	소년들이 냇가에 돌을 제출했다
C114	나는 공원에서 자전거를 미워한다
C115	원숭이는 나무에 쉽게 담긴다
C116	형제가 부모님께 어버이날 선물을 입혔다
C117	오래간만의 휴식이 꿀처럼 쌀쌀했다
C118	바닷물이 얼음같이 똑똑하다
C119	그 여자는 부끄러워서 얼굴이 닳았다
C120	선생님께서 시험 문제에 대해 자세히 잊었다
C121	나는 가려운 다리를 계속 알아맞혔다
C122	가을이 되어 낙엽이 뒤떨어졌다
C123	아들이 혼자 이를 잘 잃어버린다
C124	이 물건은 여러가지 목적으로 운동했다
C125	주사를 맞으니 감기가 바로 화났다
C126	그녀가 드디어 금메달의 꿈을 주문했다
C127	운동할 때는 편한 신발을 겪는다
C128	농구 선수는 주로 키가 느끼하다
C129	아이들이 놀이터에서 재미있게 화났다
C130	그녀는 통화를 하려고 밖으로 굴렀다
C131	그 귀신 영화는 너무 못생겼다
C132	기린은 목이 드물다
C133	우리는 보물을 묻기 위해 구멍을 후회했다
C134	그는 일찍 자고 일찍 떤다
C135	아이가 어른의 질문에 잘 붙는다
C136	수업이 시작되고 모두 자리에 가라앉았다
C137	교실 시계가 갑자기 긴장됐다
C138	우리나라가 금메달을 놓쳐서 그립다
C139	찌개가 소금을 많이 넣어 너무 싱싱하다
C140	나는 틀린 것을 지우개로 일으켰다
C141	나는 동생을 주먹으로 찾아냈다
C142	직원들이 6시면 바로 늙었다
C143	그 학생은 수업 시간에 껌을 부러워했다
C144	우리는 주말에 코미디 영화를 해고했다
C145	실내가 난로 덕분에 힘들다
C146	나는 게으름을 피우다가 기차를 식혔다
C147	언니가 눕자마자 바로 반짝였다
C148	노란 개나리가 활짝 잘됐다
C149	저녁을 굶었더니 배가 부럽다
C150	저 자매는 생긴 것이 전혀 이상하다
C151	그녀는 봄이 되어 화분에 꽃을 저금했다
C152	명절에는 도로가 심하게 멍든다
C153	손님이 없어 음식이 많이 병들었다
C154	공연이 너무 지루해서 돈이 쑥스럽다
C155	그는 몸이 아파 일을 잠시 살펴보았다
C156	한국 사람들은 주로 밥을 외운다
C157	우리가 드디어 새 집으로 물러섰다
C158	그녀가 대회에서 큰 상을 사귀었다
C159	당황한 도둑이 빠르게 생겨났다
C160	이 나라는 불교를 녹음한다
C161	크리스마스에 하얀 눈이 잔소리했다
C162	이번 올림픽에 많은 국가들이 뛰어갔다
C163	나는 상처에 이 약을 깔았다
C164	그는 달을 보며 소원을 벗겼다
C165	오랜만에 친구를 보니 무덥다
C166	학생들이 모두 세 팀으로 시집갔다
C167	그는 팬들의 정성에 크게 부딪혔다
C168	부부는 매달 적금을 부어 돈을 찾아왔다
C169	그가 갑자기 우리 대화에 다녀왔다
C170	나는 불편해서 다른 자리로 장가갔다
C171	비타민은 우리 몸에 꼭 불편하다
C172	아버지께서 은행에 빚을 다 자랑하셨다
C173	나는 당근을 가늘게 서둘렀다
C174	나는 조용한 시골길을 혼자 낮추었다
C175	배우가 다음 무대를 위해 옷을 이끌었다
C176	그녀는 가위로 머리를 쫓아다녔다
C177	비를 맞아 바지가 완전히 끓었다
C178	그 사람은 커서 간호사가 가렵다
C179	나는 아파트에서 혼자 무너졌다
C180	여름에는 빨래가 금방 탄다
C181	사업가가 전 재산을 대학교에 맞추었다
C182	아기가 밤새 깨지 않고 잘 과속했다
C183	나는 손바닥으로 햇빛을 실수했다
C184	사장이 화가 나서 목소리를 밀었다
C185	백화점은 물건 값이 너무 푸르다
C186	나는 동료들을 집들이에 담았다
C187	나는 추워서 손을 주머니에 더했다
C188	그의 속을 알 수 없으니 너무 저렴하다
C189	그는 부잣집 막내 아들로 실례했다
C190	아저씨가 나무로 식탁을 계산했다
C191	그 사람의 말투가 기분이 빨갛다
C192	학생들이 길거리에 쓰레기를 송금했다
C193	그녀가 장미를 꽃병에 내주었다
C194	그가 내 이름과 얼굴을 정확히 산책했다
C195	러시아는 날씨가 굉장히 씩씩하다
C196	그녀가 머리를 허리까지 선택했다
C197	눈이 와서 온 세상이 뚱뚱하다
C198	닭은 매일 알을 연습한다
C199	아이가 할머니의 손을 꼭 계속했다
C200	나는 이틀에 한번 머리를 재운다
C201	소년은 아빠에게 정성껏 편지를 감사했다
C202	나는 요즘 취미로 태권도를 당긴다
C203	가방 가격이 백만원이 피곤하다
C204	바닥보다 침대에서 자는 것이 더 뚜렷하다
C205	그는 리듬에 맞추어 몸을 걱정했다
C206	그 남자는 화가나 전화를 그냥 구했다
C207	수업 시간에 떠들면 선생님께 날아온다
C208	설날에 온 가족이 꺼진다
C209	나는 음악이 시끄러워 귀를 따라갔다
C210	나는 오랜만에 고향 친구를 뒤집었다
C211	동생이 텔레비전을 보면서 크게 목욕했다
C212	우리는 퇴근 후에 맥주 한잔을 다렸다
C213	목적지에 도착하려면 아직 부지런하다
C214	면접관이 나에게 나이를 선물했다
C215	나는 소음 문제로 이웃과 이혼했다
C216	청년이 노인에게 자리를 질문했다
C217	사장님이 지갑에서 카드를 대출했다
C218	아이가 밤에 악몽을 둘러보았다
C219	공연장이 사람으로 가득 갈아탔다
C220	지나가던 사람이 내 발을 가꾸었다
C221	왕과 왕비가 함께 춤을 빗었다
C222	사람들이 뉴스에 귀를 요구한다
C223	나는 그 소식을 듣고 깜짝 뎄다
C224	우리집은 고양이 한마리를 토했다
C225	물을 많이 넣어 국이 너무 어색하다
C226	나는 졸아서 시험을 요리했다
C227	갑자기 아이가 눈앞에서 불어났다
C228	새가 하늘 멀리 들어갔다
C229	그는 방에서 열심히 기타를 취소했다
C230	시장이 백화점보다 물건 값이 게으르다
C231	할아버지께서 국수를 맛있게 늘리셨다
C232	수영장 깊이가 아이들에게 딱 귀찮다
C233	그 정치인이 매일 텔레비전에 머물렀다
C234	그는 자신보다 남을 먼저 마련한다
C235	나는 교회에서 간절히 넘쳤다
C236	된장은 콩과 소금으로 채운다
C237	나는 옷장을 깔끔하게 깨달았다
C238	온 가족이 동생의 생일을 씻겼다
C239	겨울에는 여름보다 낮의 길이가 새롭다
C240	아버지는 좋은 식습관 덕에 몸이 불가능하다
C241	나는 그의 번호를 핸드폰에 전시했다
C242	나는 수업 시간에 선생님과 눈이 싸웠다
C243	그녀는 한국어 책을 영어로 덮었다
C244	컴퓨터 계산은 빠르고 심하다
C245	그녀는 긴 머리를 끈으로 택했다
C246	친구의 심한 말에 자존심이 힘냈다
C247	그는 다시는 늦지 않겠다고 친구에게 여쭈었다
C248	똑똑한 친구는 2년 만에 대학을 상징한다
C249	이 산이 우리 나라에서 가장 가능하다
C250	사장이 새 직원을 우리에게 돌려받았다
C251	이웃이 잠깐 아이를 돌봐 달라고 놀렸다
C252	그녀가 선풍기로 젖은 옷을 구분했다
C253	나는 아들의 이름을 따서 가게 이름을 바라본다
C254	그가 농구를 하다가 팔을 반복했다
C255	아이들이 잠들어서 집이 지나치다
C256	지구의 환경 문제가 매우 붉다
C257	눈이 얼어서 길이 든든하다
C258	사막의 날씨는 뜨겁고 넉넉하다
C259	나는 건물 안에서 비를 이용한다
C260	교수가 수업 자료를 홈페이지에 세웠다
C261	나는 잃어버린 지갑을 방에서 내쫓았다
C262	그가 슬퍼하는 친구를 따뜻한 말로 포기했다
C263	올해 등록금이 또 돈다
C264	해는 동쪽에서 뜨고 서쪽으로 더러워진다
C265	나는 장학금으로 등록금 문제를 찾아갔다
C266	그는 미래에 대해 심각하게 예약했다
C267	나는 선물을 예쁘게 요약했다
C268	밤이 지나고 아침 해가 당황했다
C269	어느 날 오랜 친구에게서 연락이 벗어났다
C270	하늘에 별이 반짝반짝 멈춘다
C271	할아버지께서 아이들에게 세뱃돈을 먹였다
C272	선생님께서 학생 집을 돌렸다
C273	우리는 영화를 보러 극장에 입학했다
C274	나는 딴 생각을 하다가 지나가는 사람과 바뀌었다
C275	그는 더워서 옷을 의미한다
C276	나는 새 핸드폰을 바닥에 건넸다
C277	우리는 호텔 직원에게 짐을 사로잡았다
C278	형제는 재산을 반으로 똑같이 옮겼다
C279	옆집 사람이 밤 늦게까지 피아노를 토론했다
C280	시어머니가 며느리에게 힘든 집안일을 신청했다
C281	그는 대학에 가면서 고향을 표현한다
C282	그는 요새 골프에 푹 먹혔다
C283	그는 오토바이로 음식을 쓴다
C284	소문이 동네 전체에 빠르게 잠겼다
C285	가구 위에 먼지가 잔뜩 출근했다
C286	시민들이 한국 축구팀을 달렸다
C287	나는 지나가는 이웃에게 반갑게 끌렸다
C288	방이 먼지 하나 없이 솔직하다
C289	엄마가 내 성적을 다른 친구들과 연결했다
C290	아버지는 주로 회사일로 아름답다
C291	나는 욕실을 깨끗이 알아봤다
C292	눈길에서 과속은 검다
C293	어디에선가 이상한 냄새가 떠올랐다
C294	어머니는 아들 문제로 머리가 싫다
C295	그는 쓰러졌다가 다시 정신을 복사했다
C296	밤은 어둡고 낮은 간단하다
C297	부모는 아이의 삶에 큰 영향을 미룬다
C298	고등학교 수학은 너무 짙다
C299	그가 공을 발로 힘껏 즐거워했다
C300	광고가 끝나고 영화가 살아갔다
C301	변호사는 법에 대해 잘 턴다
C302	나는 휴가를 가려고 친구한테 차를 인정받았다
C303	사업가가 세금을 제때 잘 접는다
C304	그는 내 부탁을 차갑게 완성했다
C305	할머니의 죽음에 모두가 뽑혔다
C306	개는 코를 대고 냄새를 보살폈다
C307	태풍이 와서 약속이 통했다
C308	부모님은 모든 자식을 못한다
C309	도망가던 범인이 결국 경찰에 닿았다
C310	지구의 모양은 신선하다
C311	할머니가 해 주시는 밥이 제일 분명하다
C312	그는 외모로 사람을 지른다
C313	고추장은 아이들에게 너무 겸손하다
C314	개들도 인간처럼 슬픔과 기쁨을 강조했다
C315	조교는 교수님의 일을 건너간다
C316	그 회사원이 과로로 갑자기 줄어들었다
C317	아이들은 귀신을 가장 비운다
C318	나는 식당 아주머니를 이모라고 따졌다
C319	나는 닭을 뜨거운 기름에 기록했다
C320	동생은 혼자 다니기에 아직 재미있다
C321	아이가 벽에 스티커를 잔뜩 권했다
C322	그는 수첩에 이름을 쏟았다
C323	그가 나무에서 빨간 사과를 수술했다
C324	그는 많이 먹어 살이 활동했다
C325	그는 몸은 늙었어도 마음은 가늘다
C326	시끄러운 음악 소리가 공부를 관리했다
C327	시간은 없는데 할일은 옳다
C328	그에게 갑자기 사정이 오염되었다
C329	설명이 친절하고 알아듣기 커다랗다
C330	단발머리가 너에게 잘 찬성한다
C331	일본은 한국과 거리가 어둡다
C332	어머니가 나가시면 형이 어린 동생을 펼친다
C333	밤에는 여럿이 함께 다니는 것이 자세하다
C334	나는 너무 황당해서 할 말을 바랬다
C335	나는 외국으로 소포를 입금했다
C336	나는 수업 시간에 웃음을 겨우 발표했다
C337	그녀는 회사에서 쉬지 않고 발생한다
C338	끓는 냄비는 아주 올바르다
C339	나는 외출할 때 모자를 상상한다
C340	모두가 떠나고 이 곳에 아무도 그렇다
C341	아이들은 장난감을 가장 다룬다
C342	이 강은 북쪽으로 걸어간다
C343	무게가 종이처럼 착하다
C344	참기름 냄새가 아주 불행하다
C345	남자들이 이사짐을 트럭에 뻗었다
C346	고모는 내 부탁을 잘 익혔다
C347	선수들이 후반전까지 열심히 비었다
C348	등불이 어두운 밤을 쫓았다
C349	그는 부인에게 첫눈에 쏟아졌다
C350	그는 실수로 휴대폰을 물에 제공했다
C351	이 집은 벽돌로 지어 아주 안녕하다
C352	우리 식구는 돈이 없어 밥을 배려했다
C353	그 가수는 노래를 아주 거쳤다
C354	그녀는 합격자 이름을 다시 실시했다
C355	달빛이 물 위에 갇혔다
C356	나는 손으로 귤 껍질을 따랐다
C357	시계 바늘이 열 시를 안았다
C358	소년이 종이 비행기를 높이 담당했다
C359	가을에는 벼가 고개를 구입했다
C360	그는 아내에게 진실을 댔다
C361	참았던 울음이 갑자기 틀렸다
C362	강아지는 주인을 어디든 틀었다
C363	이 체육관은 필요한 시설을 모두 즐긴다
C364	소방차를 위해 차들이 길을 삶았다
C365	그녀는 눈물이 많고 마음이 습하다
C366	아들이 장난감을 사달라고 오해했다
C367	나는 옷과 양말을 빨래줄에 추천했다
C368	나는 커피를 숟가락으로 잘 살렸다
C369	아이가 엄마 가슴에 꼭 넘어갔다
C370	지난 일은 후회해도 한가하다
C371	피곤한 아버지는 저녁 일찍 드러나신다
C372	아프리카에는 물이 행복하다
C373	그는 눈길에 넘어져 팔이 졸리다
C374	요즘 수입이 반으로 멍들었다
C375	부산 가는 기차가 곧 역에서 뛰쳐나간다
C376	그녀는 예쁘고 큰 눈을 처리했다
C377	골목길은 큰 트럭이 다니기에 너무 급하다
C378	그 아이는 키는 크지만 힘이 캄캄하다
C379	경찰이 도난 사건을 자세히 앞두었다
C380	아이가 하나 둘 숫자를 존경했다
C381	여름에는 그늘 밑이 화려하다
C382	그는 욕심이 많고 지는 것을 얻어먹는다
C383	나는 밥에 고추장을 넣고 골고루 구경한다
C384	이 회사는 자동차를 외국에 쌓았다
C385	그녀의 임신 소식에 가족 모두가 사인했다
C386	우리 집은 명절에 제사를 발견한다
C387	할머니께서 지금 안방에 새신다
C388	나는 배불러서 아까운 음식을 많이 책임졌다
C389	나는 약속을 못 지킨 것이 친구에게 자랑스러웠다
C390	사과가 빨갛게 발전했다
C391	겨울에는 여름보다 기온이 단순하다
C392	나는 밤 중에 시끄러운 소리에 합격했다
C393	연구소에서 새로운 약을 잡아먹었다
C394	우리는 슬퍼서 눈물을 좁혔다
C395	나는 친구한테 빌린 물건을 한참 후에 발급했다

## Sheet: complete triplets
Complete triplets
Sentence Code	Sentence	Sentence Code	Sentence	Sentence Code	Sentence
A002	상인들이 시장에서 야채를 판다	B002	그가 금과 은과 그림을 팔았다	C002	상인들이 시장에서 야채를 넘는다
A003	영하의 날씨에 강이 얼었다	B003	도시의 강물이 얼었다	C003	영하의 날씨에 강이 배고팠다
A007	나는 시간 날 때 소설책을 읽는다	B007	그는 친구들의 생각을 잘 읽는다	C007	나는 시간 날 때 소설책을 빤다
A008	아이들이 축구를 하다가 창문을 깼다	B008	나는 아이들 때문에 그릇을 깼다	C008	아이들이 축구를 하다가 창문을 삐었다
A010	나는 기차를 놓쳐서 약속에 늦었다	B010	사회자가 행사에 늦었다	C010	나는 기차를 놓쳐서 약속에 들어왔다
A011	우리 팀이 노력 끝에 경기를 이겼다	B011	놀랍게도 우리 나라가 이웃 나라를 이겼다	C011	우리 팀이 노력 끝에 경기를 붙잡았다
A012	사장님이 잠깐 자리를 비우셨다	B012	나는 자연 속에서 마음을 비웠다	C012	사장님이 잠깐 자리를 구웠다
A014	천사가 갑자기 눈 앞에 나타났다	B014	마침내 적이 나타났다	C014	천사가 갑자기 눈 앞에 도전했다
A015	요즘 아이들은 학원을 많이 다닌다	B015	어머니가 가을에 산을 다니신다	C015	요즘 아이들은 학원을 많이 들여다본다
A016	우리는 길을 못 찾아 한참을 헤맸다	B016	이사 온 가족이 동네를 헤맸다	C016	우리는 길을 못 찾아 한참을 망했다
A017	도둑이 가게에서 빵을 훔쳤다	B017	소년은 같은 반 친구의 게임기를 훔쳤다	C017	도둑이 가게에서 빵을 두려워했다
A018	언니는 운동으로 스트레스를 풀었다	B018	그녀는 그 교통사고에 대한 의문을 풀었다	C018	언니는 운동으로 스트레스를 집었다
A019	책이 많아 가방이 무겁다	B019	나는 회의가 끝나고 마음이 무거웠다	C019	책이 많아 가방이 노랗다
A020	가을 하늘이 구름 하나 없이 맑다	B020	그 가수의 목소리는 맑다	C020	가을 하늘이 구름 하나 없이 날씬하다
A021	시험 날짜가 점점 다가온다	B021	우리 조교가 학생들에게 다가왔다	C021	시험 날짜가 점점 살찐다
A022	열심히 노력하면 꿈은 이루어진다	B022	두 사람의 사랑이 이루어졌다	C022	열심히 노력하면 꿈은 모자란다.
A023	그 택시 기사는 가끔 졸면서 운전한다	B023	그는 조용한 음악을 들으면서 운전한다	C023	그 택시 기사는 가끔 졸면서 늘어난다
A024	이 돈이면 먹고 살기에 충분하다	B024	잔치에 음식과 과일이 충분하다	C024	이 돈이면 먹고 살기에 일정하다
A025	거북이는 동작이 느리다	B025	이 회사의 업무 처리는 느리다	C025	거북이는 동작이 맛없다
A027	외국에 가니 영어 실력이 금방 늘었다	B027	학생들의 외국어 수업이 늘었다	C027	외국에 가니 영어 실력이 금방 지나간다
A029	아이들이 착해서 부모님 말씀을 잘 듣는다	B029	나는 그의 안타까운 사정을 들었다	C029	아이들이 착해서 부모님 말씀을 잘 감상한다
A030	식물은 햇빛이 있어야 잘 자란다	B030	우리 아들과 딸은 힘들게 자랐다	C030	식물은 햇빛이 있어야 잘 하품한다
A031	나는 시험 시작 전에 휴대폰을 껐다	B031	직원이 공장의 기계를 껐다	C031	나는 시험 시작 전에 휴대폰을 위한다
A032	밤새 내리던 비가 드디어 그쳤다	B032	지겨운 공사 소음이 그쳤다	C032	밤새 내리던 비가 드디어 미끄러졌다
A033	작업을 끝내는데 시간이 오래 걸린다	B033	나는 케이크를 먹다가 그에게 걸렸다	C033	작업을 끝내는데 시간이 오래 노력했다
A034	부부가 아기의 방을 예쁘게 꾸몄다	B034	그들은 공연 전 무대를 꾸몄다	C034	부부가 아기의 방을 예쁘게 조심했다
A037	영어로 말하니 무슨 말인지 모르겠다	B037	나는 그 분의 얼굴을 모른다	C037	영어로 말하니 무슨 말인지 마치겠다
A040	그가 건강 문제로 결국 일을 그만두었다	B040	그가 말도 없이 학교를 그만두었다	C040	그가 건강 문제로 결국 일을 뜯었다
A041	아이가 돌에 걸려 넘어졌다	B041	그가 동네 여학생들 앞에서 넘어졌다	C041	아이가 돌에 걸려 증가했다
A042	그가 베란다에서 담배를 피운다	B042	그가 집에 불을 피웠다	C042	그가 베란다에서 담배를 연주한다
A043	나는 교수님의 설명을 겨우 이해했다	B043	학생들이 소설의 내용을 이해했다	C043	나는 교수님의 설명을 겨우 깨뜨렸다
A044	나는 점심 약속을 깜빡 잊어버렸다	B044	그가 여자 친구와의 약속을 잊어버렸다	C044	나는 점심 약속을 깜빡 결정했다
A046	공연을 보기 위해 사람들이 줄을 섰다	B046	말이 태어나자마자 섰다	C046	공연을 보기 위해 사람들이 줄을 끝냈다
A047	아이가 새로운 환경에 빠르게 적응했다	B047	나는 감독의 지도 방식에 적응했다	C047	아이가 새로운 환경에 빠르게 엎드렸다
A048	그 선수는 달리기가 아주 빠르다	B048	이 나라의 우체국 업무는 빠르다	C048	그 선수는 달리기가 아주 값싸다
A050	그는 면접 때 신을 구두를 새로 샀다	B050	나는 편한 책상과 의자를 샀다	C050	그는 면접 때 신을 구두를 새로 외쳤다
A052	나는 밤에 모기에게 얼굴을 물렸다	B052	아저씨가 귀여운 강아지에게 물렸다	C052	나는 밤에 모기에게 얼굴을 씌웠다
A054	산이 온통 흰눈으로 덮였다	B054	책상이 책과 공책으로 덮였다	C054	산이 온통 흰눈으로 몰렸다
A055	그 사람은 예의가 바르고 인상이 좋다	B055	이 가게의 중고 물건은 좋다	C055	그 사람은 예의가 바르고 인상이 맵다
A056	군인들이 도로에 쌓인 눈을 치웠다	B056	관중이 자기 자리를 치웠다	C056	군인들이 도로에 쌓인 눈을 정했다
A057	그녀는 오는 길에 친구 집에 잠시 들렀다	B057	부부가 함께 새 집을 들렀다	C057	그녀는 오는 길에 친구 집에 잠시 놓였다
A058	그는 거짓말로 많은 사람들을 속였다	B058	그 정치인은 국민들을 속였다	C058	그는 거짓말로 많은 사람들을 떠올렸다
A059	아버지가 고장난 문을 고치셨다	B059	회사가 제품의 문제점을 고쳤다	C059	아버지가 고장난 문을 과장했다
A060	집에서 키우던 닭이 병으로 죽었다	B060	마을의 가축이 해마다 죽었다	C060	집에서 키우던 닭이 병으로 풀렸다
A061	우리는 산 정상까지 올라갔다 다시 내려왔다	B061	마을에 위험한 짐승들이 내려왔다	C061	우리는 산 정상까지 올라갔다 다시 취업했다
A064	나는 요가로 살을 많이 뺐다	B064	그는 모임에서 게으른 친구를 뺐다	C064	나는 요가로 살을 많이 뵈었다
A065	그는 장사를 하러 전국을 돌아다닌다	B065	고양이가 마당의 잔디밭을 돌아다닌다	C065	그는 장사를 하러 전국을 대신했다
A067	날이 따뜻해서 눈이 다 녹았다	B067	집에 들어오니 몸이 녹는다	C067	날이 따뜻해서 눈이 다 커졌다
A068	새 집 거실은 운동장처럼 넓다	B068	우리 학교 기숙사는 아주 넓다	C068	새 집 거실은 운동장처럼 친절하다
A069	그가 버스를 삼십분이나 기다렸다	B069	할아버지가 명절에 자식들을 기다린다	C069	그가 버스를 삼십분이나 괴롭혔다
A070	엄마가 직접 김치를 담그신다	B070	나는 다양한 종류의 술을 담근다	C070	엄마가 직접 김치를 망설였다
A074	안개가 끼어서 앞이 잘 안 보인다	B074	옷 가게의 간판이 보인다	C074	안개가 끼어서 앞이 잘 안 살아남는다
A075	의사는 손을 깨끗이 씻는다	B075	나는 요리사를 도와 야채를 씼었다	C075	의사는 손을 깨끗이 해낸다
A076	동네에 새 유치원이 문을 열었다	B076	나는 엄마의 가방을 몰래 열었다	C076	동네에 새 유치원이 문을 책임졌다
A077	나는 통화 버튼을 눌렀다	B077	그는 손으로 아픈 곳을 눌렀다	C077	나는 통화 버튼을 껴안았다
A078	좋은 정치인은 약속을 잘 지킨다	B078	젊은이들이 우리 아파트를 지킨다	C078	좋은 정치인은 약속을 잘 줄인다
A079	회사원들은 주로 정장을 입는다	B079	그녀는 의상을 힘들게 입었다	C079	회사원들은 주로 정장을 얼린다
A080	화가 난 개가 사람을 물었다	B080	귀여운 강아지가 나를 물었다	C080	화가 난 개가 사람을 준비했다
A082	친구가 사업 성공으로 돈을 많이 벌었다	B082	나는 지난번에 백만원을 벌었다	C082	친구가 사업 성공으로 돈을 많이 출산했다
A083	아버지는 매일 밤 대문을 꼭 잠그신다	B083	그는 어제 책상 서랍을 잠갔다	C083	아버지는 매일 밤 대문을 꼭 견딘다
A086	나는 천원짜리를 동전으로 바꾸었다	B086	아버지는 옛날 사고 방식을 바꾸셨다	C086	나는 천원짜리를 동전으로 의심했다
A087	그가 어두운 방에 불을 켰다	B087	나는 아버지의 낡은 라디오를 켰다	C087	그가 어두운 방에 불을 찢었다
A088	그 사람은 교통 사고로 병원에 입원했다	B088	그는 대학 병원에 입원했다	C088	그 사람은 교통 사고로 병원에 힘썼다
A089	비가 오고 바람이 세게 불었다	B089	이모는 오래된 악기를 불었다	C089	비가 오고 바람이 세게 찢어졌다
A091	나는 잠을 못 자서 수업 중에 졸았다	B091	나는 기차에 앉아서 졸았다	C091	나는 잠을 못 자서 수업 중에 살아났다
A092	어린이에게 안전 교육은 매우 중요하다	B092	부모와 자식 간에 대화가 중요하다	C092	어린이에게 안전 교육은 매우 희다
A093	닭 울음 소리가 일찍부터 잠을 깨웠다	B093	좋은 음악 소리가 나를 깨웠다	C093	닭 울음 소리가 일찍부터 잠을 만졌다
A094	겉은 딱딱하지만 속은 부드럽다	B094	새 이불이 따뜻하고 부드럽다	C094	겉은 딱딱하지만 속은 정신없다
A097	그 청년은 성실하고 예의가 바르다	B097	사춘기 아들의 행동이 바르다	C097	그 청년은 성실하고 예의가 까맣다
A101	한국 여름 날씨는 습하고 덥다	B101	요즘 바닷가 날씨가 덥다	C101	한국 여름 날씨는 습하고 귀엽다
A102	신랑 신부가 성당에서 결혼했다	B102	나는 훌륭한 건축가와 결혼했다	C102	신랑 신부가 성당에서 수영했다
A103	요즘 대학에는 학생들의 국적이 다양하다	B103	관광객들의 모습이 다양하다	C103	요즘 대학에는 학생들의 국적이 소심하다
A104	기차가 십분 후에 역에 도착한다	B104	신부 아버지가 결혼식장에 도착했다	C104	기차가 십분 후에 역에 묻혔다
A106	지겨운 시험 기간이 드디어 끝났다	B106	선생님과의 입시 상담이 끝났다	C106	지겨운 시험 기간이 드디어 망가졌다
A107	남자가 바닥에 침을 뱉었다	B107	그는 고기가 익지 않아서 뱉었다	C107	남자가 바닥에 침을 신고했다
A109	그 남녀는 성격 차이로 결국 헤어졌다	B109	여름이 지나고 나는 친구들과 헤어졌다	C109	그 남녀는 성격 차이로 결국 신났다
A110	학생들이 미술시간에 그림을 그린다	B110	나는 유명한 사람의 얼굴을 그린다	C110	학생들이 미술시간에 그림을 죽였다
A112	그는 문을 세게 닫았다	B112	나는 커다란 창문을 닫았다	C112	그는 문을 세게 허락했다
A115	원숭이는 나무에 쉽게 올라간다	B115	이번에 선수의 기록이 올라갔다	C115	원숭이는 나무에 쉽게 담긴다
A117	오래간만의 휴식이 꿀처럼 달콤했다	B117	과자가 고소하면서 달콤하다	C117	오래간만의 휴식이 꿀처럼 쌀쌀했다
A119	그 여자는 부끄러워서 얼굴이 빨개졌다	B119	이상하게 피부가 빨개졌다	C119	그 여자는 부끄러워서 얼굴이 닳았다
A120	선생님께서 시험 문제에 대해 자세히 설명하셨다	B120	그 사람은 나에게 한국 전쟁에 대해 설명했다	C120	선생님께서 시험 문제에 대해 자세히 잊었다
A121	나는 가려운 다리를 계속 긁었다	B121	그는 자꾸 머리를 긁는다	C121	나는 가려운 다리를 계속 알아맞혔다
A122	가을이 되어 낙엽이 떨어진다	B122	나는 공연 중에 무대에서 떨어졌다	C122	가을이 되어 낙엽이 뒤떨어졌다
A123	아들이 혼자 이를 잘 닦는다	B123	그가 식탁과 의자를 닦는다	C123	아들이 혼자 이를 잘 잃어버린다
A124	이 물건은 여러가지 목적으로 쓰인다	B124	그 박사의 새로운 기술이 많은 영역에 쓰인다	C124	이 물건은 여러가지 목적으로 운동했다
A125	주사를 맞으니 감기가 바로 나았다	B125	점심이 지나서 두통이 나았다	C125	주사를 맞으니 감기가 바로 화났다
A126	그녀가 드디어 금메달의 꿈을 이루었다	B126	그는 인생에서 모든 것을 이루었다	C126	그녀가 드디어 금메달의 꿈을 주문했다
A128	농구 선수는 주로 키가 크다	B128	공항의 면세점이 아주 크다	C128	농구 선수는 주로 키가 느끼하다
A129	아이들이 놀이터에서 재미있게 놀았다	B129	그는 틈만 나면 밖에서 놀았다	C129	아이들이 놀이터에서 재미있게 화났다
A130	그녀는 통화를 하려고 밖으로 나갔다	B130	그녀는 결국 집을 나갔다	C130	그녀는 통화를 하려고 밖으로 굴렀다
A131	그 귀신 영화는 너무 무섭다	B131	그 사람의 말투와 표정이 무섭다	C131	그 귀신 영화는 너무 못생겼다
A133	우리는 보물을 묻기 위해 구멍을 팠다	B133	전문가들이 집 앞의 땅을 팠다	C133	우리는 보물을 묻기 위해 구멍을 후회했다
A134	그는 일찍 자고 일찍 일어난다	B134	아이들이 불평없이 잘 일어난다	C134	그는 일찍 자고 일찍 떤다
A135	아이가 어른의 질문에 잘 대답했다	B135	나는 변호사의 말에 대답했다	C135	아이가 어른의 질문에 잘 붙는다
A136	수업이 시작되고 모두 자리에 앉았다	B136	아이들이 교실 한 가운데에 앉았다	C136	수업이 시작되고 모두 자리에 가라앉았다
A137	교실 시계가 갑자기 멈추었다	B137	올해 정부의 지원이 멈추었다	C137	교실 시계가 갑자기 긴장됐다
A138	우리나라가 금메달을 놓쳐서 아쉽다	B138	나는 그 가수의 춤 실력이 아쉽다	C138	우리나라가 금메달을 놓쳐서 그립다
A140	나는 틀린 것을 지우개로 지웠다	B140	그녀는 그 친구의 전화 번호를 지웠다	C140	나는 틀린 것을 지우개로 일으켰다
A141	나는 동생을 주먹으로 때렸다	B141	그가 같은 반의 조용한 친구를 때렸다	C141	나는 동생을 주먹으로 찾아냈다
A142	직원들이 6시면 바로 퇴근한다	B142	나는 기차를 타고 퇴근한다	C142	직원들이 6시면 바로 늙었다
A143	그 학생은 수업 시간에 껌을 씹는다	B143	호랑이가 오랫동안 먹이를 씹었다	C143	그 학생은 수업 시간에 껌을 부러워했다
A145	실내가 난로 덕분에 따뜻하다	B145	호텔 방이 깨끗하고 따뜻했다	C145	실내가 난로 덕분에 힘들다
A146	나는 게으름을 피우다가 기차를 놓쳤다	B146	나는 회의 내용의 대부분을 놓쳤다	C146	나는 게으름을 피우다가 기차를 식혔다
A147	언니가 눕자마자 바로 잠들었다	B147	나는 식사를 하고 바로 잠들었다	C147	언니가 눕자마자 바로 반짝였다
A148	노란 개나리가 활짝 피었다	B148	이상하게 노란 장미가 피었다	C148	노란 개나리가 활짝 잘됐다
A150	저 자매는 생긴 것이 전혀 다르다	B150	학생들의 질문이 다르다	C150	저 자매는 생긴 것이 전혀 이상하다
A151	그녀는 봄이 되어 화분에 꽃을 심었다	B151	나는 추운 베란다에 야채를 심었다	C151	그녀는 봄이 되어 화분에 꽃을 저금했다
A152	명절에는 도로가 심하게 막힌다	B152	중학교 앞에 길이 막혔다	C152	명절에는 도로가 심하게 멍든다
A153	손님이 없어 음식이 많이 남았다	B153	행사장에 간식과 음료가 남았다	C153	손님이 없어 음식이 많이 병들었다
A154	공연이 너무 지루해서 돈이 아깝다	B154	학생은 노는 시간이 아까웠다	C154	공연이 너무 지루해서 돈이 쑥스럽다
A155	그는 몸이 아파 일을 잠시 쉬었다	B155	종업원들이 설거지를 하고 쉬었다	C155	그는 몸이 아파 일을 잠시 살펴보았다
A156	한국 사람들은 주로 밥을 먹는다	B156	그는 늘 신선한 오징어를 먹는다	C156	한국 사람들은 주로 밥을 외운다
A159	당황한 도둑이 빠르게 도망갔다	B159	아이가 유치원에서 도망갔다	C159	당황한 도둑이 빠르게 생겨났다
A160	이 나라는 불교를 믿는다	B160	그녀는 경찰의 조사를 믿는다	C160	이 나라는 불교를 녹음한다
A161	크리스마스에 하얀 눈이 내렸다	B161	그들은 새로운 방법을 통해 물건 값을 내렸다	C161	크리스마스에 하얀 눈이 잔소리했다
A162	이번 올림픽에 많은 국가들이 참가했다	B162	많은 국가가 전쟁에 참가했다	C162	이번 올림픽에 많은 국가들이 뛰어갔다
A163	나는 상처에 이 약을 바른다	B163	그녀는 자동차에 무엇인가를 열심히 바른다	C163	나는 상처에 이 약을 깔았다
A164	그는 달을 보며 소원을 빌었다	B164	나는 친구의 합격을 빌었다	C164	그는 달을 보며 소원을 벗겼다
A165	오랜만에 친구를 보니 반가웠다	B165	나는 그의 목소리를 들으니 반가웠다	C165	오랜만에 친구를 보니 무덥다
A166	학생들이 모두 세 팀으로 나뉘었다	B166	이 책은 여러 이야기로 나뉜다	C166	학생들이 모두 세 팀으로 시집갔다
A167	그는 팬들의 정성에 크게 감동했다	B167	선생님이 학생의 연락에 감동했다	C167	그는 팬들의 정성에 크게 부딪혔다
A168	부부는 매달 적금을 부어 돈을 모았다	B168	그는 선생님들의 의견을 모았다	C168	부부는 매달 적금을 부어 돈을 찾아왔다
A169	그가 갑자기 우리 대화에 끼어들었다	B169	저 사람이 몰래 앞으로 끼어들었다	C169	그가 갑자기 우리 대화에 다녀왔다
A171	비타민은 우리 몸에 꼭 필요하다	B171	그 사람은 자신감이 필요하다	C171	비타민은 우리 몸에 꼭 불편하다
A172	아버지께서 은행에 빚을 다 갚으셨다	B172	나는 부모님께 돈을 겨우 갚았다	C172	아버지께서 은행에 빚을 다 자랑하셨다
A173	나는 당근을 가늘게 썰었다	B173	요리사가 각종 재료를 썰었다	C173	나는 당근을 가늘게 서둘렀다
A174	나는 조용한 시골길을 혼자 걸었다	B174	엄마는 급한 마음에 빠르게 걸었다	C174	나는 조용한 시골길을 혼자 낮추었다
A176	그녀는 가위로 머리를 잘랐다	B176	그가 커다란 수박을 잘랐다	C176	그녀는 가위로 머리를 쫓아다녔다
A177	비를 맞아 바지가 완전히 젖었다	B177	그는 머리부터 발끝까지 다 젖었다	C177	비를 맞아 바지가 완전히 끓었다
A179	나는 아파트에서 혼자 산다	B179	부부가 자녀들과 서울에 산다	C179	나는 아파트에서 혼자 무너졌다
A180	여름에는 빨래가 금방 마른다	B180	그는 보기보다 몸이 말랐다	C180	여름에는 빨래가 금방 탄다
A181	사업가가 전 재산을 대학교에 기부했다	B181	나는 그 곳에 필요한 물건을 기부했다	C181	사업가가 전 재산을 대학교에 맞추었다
A183	나는 손바닥으로 햇빛을 가렸다	B183	부장님은 회의실의 유리창을 가렸다	C183	나는 손바닥으로 햇빛을 실수했다
A184	사장이 화가 나서 목소리를 높였다	B184	은행이 이자를 높였다	C184	사장이 화가 나서 목소리를 밀었다
A185	백화점은 물건 값이 너무 비싸다	B185	최신 냉장고가 꽤 비싸다	C185	백화점은 물건 값이 너무 푸르다
A187	나는 추워서 손을 주머니에 넣었다	B187	선생님이 그 친구를 우리 동아리에 넣었다	C187	나는 추워서 손을 주머니에 더했다
A189	그는 부잣집 막내 아들로 태어났다	B189	귀여운 강아지가 길에서 태어났다	C189	그는 부잣집 막내 아들로 실례했다
A190	아저씨가 나무로 식탁을 만들었다	B190	이모가 시골에서 한복을 만드신다	C190	아저씨가 나무로 식탁을 계산했다
A191	그 사람의 말투가 기분이 나쁘다	B191	기후가 농사 짓기에 나쁘다	C191	그 사람의 말투가 기분이 빨갛다
A192	학생들이 길거리에 쓰레기를 버렸다	B192	그가 안방의 책장을 버렸다	C192	학생들이 길거리에 쓰레기를 송금했다
A193	그녀가 장미를 꽃병에 꽂았다	B193	나는 나뭇잎을 모자에 꽂았다	C193	그녀가 장미를 꽃병에 내주었다
A194	그가 내 이름과 얼굴을 정확히 기억했다	B194	나는 그 소심한 아주머니를 기억한다	C194	그가 내 이름과 얼굴을 정확히 산책했다
A198	닭은 매일 알을 낳는다	B198	그녀가 아이를 바로 낳았다	C198	닭은 매일 알을 연습한다
A199	아이가 할머니의 손을 꼭 잡았다	B199	소년은 작고 가는 뱀을 잡았다	C199	아이가 할머니의 손을 꼭 계속했다
A201	소년은 아빠에게 정성껏 편지를 썼다	B201	그녀는 젊을 때 연애 소설을 썼다	C201	소년은 아빠에게 정성껏 편지를 감사했다
A202	나는 요즘 취미로 태권도를 배운다	B202	그는 우주와 별에 대해 배운다	C202	나는 요즘 취미로 태권도를 당긴다
A203	가방 가격이 백만원이 넘는다	B203	선배가 교실 창문을 넘었다	C203	가방 가격이 백만원이 피곤하다
A206	그 남자는 화가나 전화를 그냥 끊었다	B206	그는 바느질 시간에 실을 끊었다	C206	그 남자는 화가나 전화를 그냥 구했다
A207	수업 시간에 떠들면 선생님께 혼난다	B207	둘째 딸이 어머니께 혼났다	C207	수업 시간에 떠들면 선생님께 날아온다
A209	나는 음악이 시끄러워 귀를 막았다	B209	선배들이 싸움을 막았다	C209	나는 음악이 시끄러워 귀를 따라갔다
A214	면접관이 나에게 나이를 물었다	B214	그는 아내에게 구체적인 계획을 물었다	C214	면접관이 나에게 나이를 선물했다
A215	나는 소음 문제로 이웃과 다투었다	B215	옆집 식구들이 자주 다툰다	C215	나는 소음 문제로 이웃과 이혼했다
A217	사장님이 지갑에서 카드를 꺼냈다	B217	나는 차에서 물병을 꺼냈다	C217	사장님이 지갑에서 카드를 대출했다
A220	지나가던 사람이 내 발을 밟았다	B220	개가 뛰다가 음식을 밟았다	C220	지나가던 사람이 내 발을 가꾸었다
A221	왕과 왕비가 함께 춤을 추었다	B221	그가 재미있는 춤 동작을 추었다	C221	왕과 왕비가 함께 춤을 빗었다
A222	사람들이 뉴스에 귀를 기울였다	B222	나는 몸을 옆으로 기울였다	C222	사람들이 뉴스에 귀를 요구한다
A223	나는 그 소식을 듣고 깜짝 놀랐다	B223	사람들이 정부의 제안에 놀랐다	C223	나는 그 소식을 듣고 깜짝 뎄다
A224	우리집은 고양이 한마리를 키운다	B224	그 회사가 환경 문제를 키웠다	C224	우리집은 고양이 한마리를 토했다
A226	나는 졸아서 시험을 망쳤다	B226	그들은 중요한 저녁 식사를 망쳤다	C226	나는 졸아서 시험을 요리했다
A228	새가 하늘 멀리 날았다	B228	이상한 물체가 지붕 위를 날았다	C228	새가 하늘 멀리 들어갔다
A229	그는 방에서 열심히 기타를 쳤다	B229	동생이 언니를 잘못 쳤다	C229	그는 방에서 열심히 기타를 취소했다
A230	시장이 백화점보다 물건 값이 싸다	B230	이 가전제품은 비교적 싸다	C230	시장이 백화점보다 물건 값이 게으르다
A232	수영장 깊이가 아이들에게 딱 맞는다	B232	다시 생각해보니 책의 내용이 맞다	C232	수영장 깊이가 아이들에게 딱 귀찮다
A233	그 정치인이 매일 텔레비전에 나온다	B233	그 사람이 제일 먼저 학교를 나온다	C233	그 정치인이 매일 텔레비전에 머물렀다
A235	나는 교회에서 간절히 기도했다	B235	그는 항상 진심으로 기도한다	C235	나는 교회에서 간절히 넘쳤다
A236	된장은 콩과 소금으로 만든다	B236	나는 복잡한 기계를 만든다	C236	된장은 콩과 소금으로 채운다
A237	나는 옷장을 깔끔하게 정리했다	B237	그는 친구와의 관계를 정리했다	C237	나는 옷장을 깔끔하게 깨달았다
A238	온 가족이 동생의 생일을 축하했다	B238	많은 사람들이 지역의 발전을 축하했다	C238	온 가족이 동생의 생일을 씻겼다
A239	겨울에는 여름보다 낮의 길이가 짧다	B239	이 석사 논문은 비교적 짧다	C239	겨울에는 여름보다 낮의 길이가 새롭다
A240	아버지는 좋은 식습관 덕에 몸이 건강하시다	B240	어머니가 나보다 더 건강하시다	C240	아버지는 좋은 식습관 덕에 몸이 불가능하다
A242	나는 수업 시간에 선생님과 눈이 마주쳤다	B242	나는 학원에서 후배와 마주쳤다	C242	나는 수업 시간에 선생님과 눈이 싸웠다
A244	컴퓨터 계산은 빠르고 정확하다	B244	그녀의 일 처리는 항상 정확하다	C244	컴퓨터 계산은 빠르고 심하다
A245	그녀는 긴 머리를 끈으로 묶었다	B245	그녀는 딸의 머리를 묶었다	C245	그녀는 긴 머리를 끈으로 택했다
A246	친구의 심한 말에 자존심이 상했다	B246	내 점심 도시락이 상했다	C246	친구의 심한 말에 자존심이 힘냈다
A248	똑똑한 친구는 2년 만에 대학을 졸업했다	B248	범인이 몇년 전 그 학교를 졸업했다	C248	똑똑한 친구는 2년 만에 대학을 상징한다
A249	이 산이 우리 나라에서 가장 높다	B249	이 성당의 지붕이 아주 높다	C249	이 산이 우리 나라에서 가장 가능하다
A250	사장이 새 직원을 우리에게 소개했다	B250	회사는 사람들에게 새 상품을 소개했다	C250	사장이 새 직원을 우리에게 돌려받았다
A252	그녀가 선풍기로 젖은 옷을 말렸다	B252	그가 직접 생선을 말린다	C252	그녀가 선풍기로 젖은 옷을 구분했다
A253	나는 아들의 이름을 따서 가게 이름을 지었다	B253	그는 선생님께 혼이 날까봐 말을 지었다	C253	나는 아들의 이름을 따서 가게 이름을 바라본다
A254	그가 농구를 하다가 팔을 다쳤다	B254	그의 장난 때문에 사람들이 다쳤다	C254	그가 농구를 하다가 팔을 반복했다
A255	아이들이 잠들어서 집이 조용하다	B255	섬이 아름답고 조용하다	C255	아이들이 잠들어서 집이 지나치다
A256	지구의 환경 문제가 매우 심각하다	B256	그의 술 버릇은 심각하다	C256	지구의 환경 문제가 매우 붉다
A257	눈이 얼어서 길이 미끄럽다	B257	물고기의 몸이 미끄럽다	C257	눈이 얼어서 길이 든든하다
A260	교수가 수업 자료를 홈페이지에 올렸다	B260	그녀는 시험 문제의 수준을 올렸다	C260	교수가 수업 자료를 홈페이지에 세웠다
A261	나는 잃어버린 지갑을 방에서 찾았다	B261	나는 인터넷에서 신기한 것을 찾았다	C261	나는 잃어버린 지갑을 방에서 내쫓았다
A262	그가 슬퍼하는 친구를 따뜻한 말로 위로했다	B262	의사가 환자를 진심으로 위로했다	C262	그가 슬퍼하는 친구를 따뜻한 말로 포기했다
A263	올해 등록금이 또 올랐다	B263	아들의 수학 점수가 올랐다	C263	올해 등록금이 또 돈다
A266	그는 미래에 대해 심각하게 고민했다	B266	목사가 교회의 문제를 고민했다	C266	그는 미래에 대해 심각하게 예약했다
A267	나는 선물을 예쁘게 포장했다	B267	그는 자신의 단점을 포장했다	C267	나는 선물을 예쁘게 요약했다
A268	밤이 지나고 아침 해가 떴다	B268	그의 몸이 바로 물에 떴다	C268	밤이 지나고 아침 해가 당황했다
A269	어느 날 오랜 친구에게서 연락이 왔다	B269	친절한 택시 기사분이 오셨다	C269	어느 날 오랜 친구에게서 연락이 벗어났다
A270	하늘에 별이 반짝반짝 빛난다	B270	흙 속에서 작은 물체가 빛났다	C270	하늘에 별이 반짝반짝 멈춘다
A273	우리는 영화를 보러 극장에 갔다	B273	나는 도움이 필요해서 아버지에게 갔다	C273	우리는 영화를 보러 극장에 입학했다
A274	나는 딴 생각을 하다가 지나가는 사람과 부딪쳤다	B274	나는 차가운 현실에 부딪혔다	C274	나는 딴 생각을 하다가 지나가는 사람과 바뀌었다
A276	나는 새 핸드폰을 바닥에 떨어뜨렸다	B276	그는 집에서 핸드폰을 떨어뜨렸다	C276	나는 새 핸드폰을 바닥에 건넸다
A278	형제는 재산을 반으로 똑같이 나누었다	B278	남편은 아내와 어려움을 나누었다	C278	형제는 재산을 반으로 똑같이 옮겼다
A279	옆집 사람이 밤 늦게까지 피아노를 친다	B279	그가 손으로 책상을 쳤다	C279	옆집 사람이 밤 늦게까지 피아노를 토론했다
A281	그는 대학에 가면서 고향을 떠났다	B281	그녀는 고민 후에 집을 떠났다	C281	그는 대학에 가면서 고향을 표현한다
A282	그는 요새 골프에 푹 빠졌다	B282	젊은이들이 새로운 음악에 빠졌다	C282	그는 요새 골프에 푹 먹혔다
A283	그는 오토바이로 음식을 배달한다	B283	사장님이 피자를 배달한다	C283	그는 오토바이로 음식을 쓴다
A284	소문이 동네 전체에 빠르게 퍼졌다	B284	도시에 새로운 문화가 퍼졌다	C284	소문이 동네 전체에 빠르게 잠겼다
A286	시민들이 한국 축구팀을 응원한다	B286	선생님이 우리들을 항상 응원하신다	C286	시민들이 한국 축구팀을 달렸다
A287	나는 지나가는 이웃에게 반갑게 인사했다	B287	나는 아랫집 이웃에게 다시 인사했다	C287	나는 지나가는 이웃에게 반갑게 끌렸다
A288	방이 먼지 하나 없이 깨끗하다	B288	그의 방은 편안하고 깨끗하다	C288	방이 먼지 하나 없이 솔직하다
A289	엄마가 내 성적을 다른 친구들과 비교했다	B289	그녀는 물건들의 가격을 비교한다	C289	엄마가 내 성적을 다른 친구들과 연결했다
A290	아버지는 주로 회사일로 바쁘시다	B290	그녀는 일년 내내 바쁘다	C290	아버지는 주로 회사일로 아름답다
A293	어디에선가 이상한 냄새가 난다	B293	어린 시절에 대한 기억이 난다	C293	어디에선가 이상한 냄새가 떠올랐다
A295	그는 쓰러졌다가 다시 정신을 차렸다	B295	그는 저녁 식사를 간단하게 차렸다	C295	그는 쓰러졌다가 다시 정신을 복사했다
A296	밤은 어둡고 낮은 밝다	B296	그 친구의 성격은 착하고 밝다	C296	밤은 어둡고 낮은 간단하다
A299	그가 공을 발로 힘껏 찼다	B299	아이가 삼촌의 큰 공을 찼다	C299	그가 공을 발로 힘껏 즐거워했다
A300	광고가 끝나고 영화가 시작했다	B300	한국의 올림픽 경기가 시작했다	C300	광고가 끝나고 영화가 살아갔다
A301	변호사는 법에 대해 잘 안다	B301	그녀가 슈퍼마켓의 직원을 안다	C301	변호사는 법에 대해 잘 턴다
A303	사업가가 세금을 제때 잘 낸다	B303	우리는 직원에게 극장표를 냈다	C303	사업가가 세금을 제때 잘 접는다
A304	그는 내 부탁을 차갑게 거절했다	B304	그녀가 끝내 내 마음을 거절했다	C304	그는 내 부탁을 차갑게 완성했다
A305	할머니의 죽음에 모두가 슬퍼했다	B305	그녀는 고등학교 졸업을 슬퍼했다	C305	할머니의 죽음에 모두가 뽑혔다
A306	개는 코를 대고 냄새를 맡는다	B306	나는 새 계절의 향기를 맡았다	C306	개는 코를 대고 냄새를 보살폈다
A307	태풍이 와서 약속이 취소되었다	B307	다음주 수업 일정이 취소되었다	C307	태풍이 와서 약속이 통했다
A308	부모님은 모든 자식을 사랑한다	B308	며느리는 시부모님을 사랑한다	C308	부모님은 모든 자식을 못한다
A309	도망가던 범인이 결국 경찰에게 잡혔다	B309	나쁜 사람이 동네 청년들에게 잡혔다	C309	도망가던 범인이 결국 경찰에 닿았다
A310	지구의 모양은 둥글다	B310	아저씨의 얼굴이 둥글다	C310	지구의 모양은 신선하다
A311	할머니가 해 주시는 밥이 제일 맛있다	B311	고구마와 감자가 맛있다	C311	할머니가 해 주시는 밥이 제일 분명하다
A312	그는 외모로 사람을 평가한다	B312	학교는 다양한 면에서 학생들을 평가한다	C312	그는 외모로 사람을 지른다
A314	개들도 인간처럼 슬픔과 기쁨을 느낀다	B314	나는 긴장된 분위기를 느꼈다	C314	개들도 인간처럼 슬픔과 기쁨을 강조했다
A315	조교는 교수님의 일을 돕는다	B315	형제, 자매들이 서로 돕는다	C315	조교는 교수님의 일을 건너간다
A316	회사원이 과로로 갑자기 쓰러졌다	B316	그는 그 소식을 듣고 쓰러졌다	C316	그 회사원이 과로로 갑자기 줄어들었다
A317	아이들은 귀신을 가장 무서워한다	B317	나는 윗집 형을 무서워한다	C317	아이들은 귀신을 가장 비운다
A318	나는 식당 아주머니를 이모라고 부른다	B318	그가 식당의 주소를 불렀다	C318	나는 식당 아주머니를 이모라고 따졌다
A320	동생은 혼자 다니기에 아직 어리다	B320	요즘 연예인들은 옛날에 비해 어리다	C320	동생은 혼자 다니기에 아직 재미있다
A321	아이가 벽에 스티커를 잔뜩 붙였다	B321	그는 결국 부러진 뼈를 붙였다	C321	아이가 벽에 스티커를 잔뜩 권했다
A323	그가 나무에서 빨간 사과를 땄다	B323	소년이 음료수 병을 땄다	C323	그가 나무에서 빨간 사과를 수술했다
A325	그는 몸은 늙었어도 마음은 젊다	B325	엄마가 아빠보다 활동적이고 젊다	C325	그는 몸은 늙었어도 마음은 가늘다
A326	시끄러운 음악 소리가 공부를 방해했다	B326	정부가 사건의 조사를 방해했다	C326	시끄러운 음악 소리가 공부를 관리했다
A328	그에게 갑자기 사정이 생겼다	B328	나는 갑자기 사촌 동생이 생겼다	C328	그에게 갑자기 사정이 오염되었다
A329	설명이 친절하고 알아듣기 쉽다	B329	이 교과서의 내용은 쉽다	C329	설명이 친절하고 알아듣기 커다랗다
A330	단발머리가 너에게 잘 어울린다	B330	지도자의 역할이 그녀에게 어울린다	C330	단발머리가 너에게 잘 찬성한다
A331	일본은 한국과 거리가 가깝다	B331	엄격한 사장님이 직원과 가깝다	C331	일본은 한국과 거리가 어둡다
A334	나는 너무 황당해서 할 말을 잃었다	B334	그는 한번에 많은 고객을 잃었다	C334	나는 너무 황당해서 할 말을 바랬다
A335	나는 외국으로 소포를 보냈다	B335	그는 친구에게 이상한 물건을 보냈다	C335	나는 외국으로 소포를 입금했다
A337	그녀는 회사에서 쉬지 않고 일한다	B337	그녀는 졸업하고 친언니와 함께 일한다	C337	그녀는 회사에서 쉬지 않고 발생한다
A338	끓는 냄비는 아주 뜨겁다	B338	아이의 이마가 뜨겁다	C338	끓는 냄비는 아주 올바르다
A340	모두가 떠나고 이 곳에 아무도 없다	B340	사장이 돌아오니 직원들이 없었다	C340	모두가 떠나고 이 곳에 아무도 그렇다
A341	아이들은 장난감을 가장 좋아한다	B341	그는 어려운 시를 좋아한다	C341	아이들은 장난감을 가장 다룬다
A342	이 강은 북쪽으로 흐른다	B342	이 지역에는 깨끗한 물이 흐른다	C342	이 강은 북쪽으로 걸어간다
A343	무게가 종이처럼 가볍다	B343	엄마의 새 등산 가방이 가볍다	C343	무게가 종이처럼 착하다
